# Supplementary material for: Isolation of Plasma Extracellular Vesicles for High-Depth Analysis of Proteomic Biomarkers in Metastatic Castration-Resistant Prostate Cancer Patients
Source: Cancers (Basel). 2024 Dec 21;16(24):4261. doi: 10.3390/cancers16244261 (PMC11674840; doi:10.3390/cancers16244261)
Supplement: Supplementary file 1 [file cancers-16-04261-s001.zip]

Archive with 1 entries (1 files):
- cancers-3360463-supplementary.xlsx
