# Supplementary material for: Isolation of Plasma Extracellular Vesicles for High-Depth Analysis of Proteomic Biomarkers in Metastatic Castration-Resistant Prostate Cancer Patients
Source: Cancers (Basel). 2024 Dec 21;16(24):4261. doi: 10.3390/cancers16244261 (PMC11674840; doi:10.3390/cancers16244261)
Supplement: Supplementary file 1 [file cancers-16-04261-s001.zip › cancers-3360463-supplementary.xlsx]

## Sheet: Supp Table S1
Supplementary Table S1: List of Proteins Detected from EV Material
		Patient Number
Genes (contains ;/)	Genes (1NameOnly)	1	2	3	4	5	6	7	8	9	10	11	12	13	14	15	16	17	18	19	20	21	22	23	24	25	26	27
A1BG	A1BG	39300000	14800000	90800000	28700000	17600000	19000000	21300000	25200000	60500000	33700000	16300000	32600000	36200000	43800000	20000000	14300000	48800000	26900000	22200000	28900000	23100000	55200000	15700000	26100000	15700000	77700000	17700000
A2M	A2M	132000000	51600000	151000000	129000000	70300000	64600000	77800000	82500000	34200000	107000000	158000000	68800000	159000000	237000000	64900000	72500000	81700000	121000000	119000000	67100000	105000000	269000000	142000000	151000000	57100000	146000000	44300000
A2ML1	A2ML1	574000	543000	159000	114000	157000	43700	171000	65800	1090000	356000	165000	114000	100000	210000	144000	189000	319000	107000	1430000	56000	136000	109000	238000	266000	148000	91300	119000
AACS	AACS	164000	524000	145000	280000	159000	136000	192000	371000	156000	241000	312000	484000	39000	56200	406000	577000	375000	276000	91300	395000	158000	718000	170000	262000	227000	164000	59800
AAGAB	AAGAB	251000	225000	120000	143000	79900	159000	140000	239000	182000	115000	223000	274000	60400	139000	201000	207000	156000	60300	168000	219000	259000	145000	94900	107000	55400	291000	68100
AAK1	AAK1	1010000	1270000	1110000	1580000	739000	1810000	1380000	1060000	841000	1510000	914000	1200000	1780000	1200000	1540000	949000	1460000	1660000	2130000	1060000	1310000	1290000	2020000	1700000	1620000	1860000	2390000
AAMDC	AAMDC	107000	64500	200000	65100	127000	130000	99800	201000	252000	67900	462000	61100	136000	142000	134000	77400	103000	78400	76400	766000	417000	107000	74700	74800	150000	322000	119000
AARS1	AARS1	5460000	6140000	3140000	3790000	6480000	3550000	4630000	5710000	6820000	4930000	6450000	8190000	3490000	5690000	7460000	5150000	6510000	2990000	4930000	5910000	6100000	6070000	5140000	3500000	5030000	3970000	3960000
AARSD1	AARSD1	115000	197000	112000	47000	164000	307000	176000	85300	187000	149000	52100	131000	159000	126000	223000	256000	84900	154000	121000	116000	221000	223000	189000	85300	283000	247000	98100
AASDHPPT	AASDHPPT	475000	574000	423000	911000	448000	772000	107000	829000	628000	436000	774000	745000	250000	922000	720000	732000	639000	353000	613000	630000	299000	568000	952000	136000	865000	106000	639000
ABAT	ABAT	178000	194000	182000	142000	74500	189000	233000	286000	176000	83600	120000	115000	42700	363000	61700	94400	60100	81400	194000	381000	132000	78600	104000	111000	53500	168000	104000
ABCA1	ABCA1	491000	231000	1900000	9740000	275000	979000	60800	15300000	148000	533000	376000	480000	209000	2820000	2280000	1630000	80200	2780000	693000	1490000	211000	98200	1200000	3220000	91500	2210000	143000
ABCA13	ABCA13	163000	149000	115000	77500	61800	199000	2470000	84000	157000	412000	69700	65000	110000	534000	34600	1070000	120000	2330000	1470000	46900	449000	797000	681000	106000	92900	96700	2850000
ABCA3	ABCA3	142000	95500	168000	155000	81500	154000	229000	113000	64200	139000	160000	107000	45900	62600	61700	96200	140000	101000	205000	223000	91100	193000	214000	47400	84900	136000	114000
ABCA7	ABCA7	1180000	1720000	1450000	2040000	1550000	1490000	2010000	551000	66300	1710000	605000	746000	1170000	669000	677000	432000	1310000	1210000	1820000	1390000	1180000	2480000	1320000	1410000	1840000	67400	2050000
ABCB1	ABCB1	831000	1710000	2060000	1360000	1040000	1710000	1750000	801000	803000	1070000	585000	987000	3130000	1250000	897000	1050000	774000	2360000	1640000	1430000	2190000	2090000	2370000	2380000	1640000	1550000	1800000
ABCB10	ABCB10	839000	1140000	206000	106000	1110000	1040000	266000	762000	121000	102000	587000	356000	174000	366000	337000	588000	621000	129000	99100	967000	197000	88100	217000	61500	188000	151000	822000
ABCB11	ABCB11	594000	1560000	218000	2740000	74800	98900	336000	288000	155000	314000	159000	639000	4020000	111000	227000	123000	243000	167000	2120000	382000	913000	609000	1480000	86800	131000	478000	1490000
ABCB4	ABCB4	95800	1560000	1430000	131000	134000	96900	1090000	169000	176000	113000	66400	1550000	3500000	211000	151000	69600	116000	94000	295000	27200	705000	661000	1790000	57900	101000	191000	1300000
ABCB5	ABCB5	201000	124000	138000	90500	66500	115000	78400	307000	105000	74700	74300	240000	2570000	165000	107000	137000	75100	78200	107000	294000	303000	243000	913000	144000	150000	169000	443000
ABCB6	ABCB6	11600000	15100000	16800000	16600000	11000000	10000000	13300000	8890000	4840000	7640000	5130000	13200000	22600000	11500000	11600000	7270000	12700000	4750000	12800000	4630000	15500000	7330000	8830000	13600000	13600000	10800000	10400000
ABCB7	ABCB7	3630000	714000	61200	137000	81500	412000	142000	635000	103000	141000	628000	330000	144000	153000	165000	678000	487000	1260000	108000	700000	108000	138000	1020000	1380000	131000	76800	369000
ABCB9	ABCB9	3880000	2540000	2010000	1800000	3470000	3050000	159000	3110000	722000	888000	809000	1370000	1300000	2490000	711000	3470000	2040000	3380000	3300000	2320000	2110000	2000000	1440000	1240000	90900	2830000	162000
ABCC1	ABCC1	2310000	2460000	3640000	3200000	3080000	2040000	2590000	2150000	2380000	2430000	2090000	1850000	2550000	2220000	1980000	2000000	2140000	1740000	1940000	3170000	2750000	3530000	2950000	4340000	2330000	2510000	1950000
ABCC3	ABCC3	682000	415000	258000	534000	753000	75700	503000	830000	687000	658000	838000	219000	45100	80800	718000	340000	697000	115000	567000	938000	1140000	339000	781000	1520000	583000	123000	566000
ABCC4	ABCC4	5970000	7630000	6730000	4990000	6560000	4310000	3320000	6220000	5190000	5540000	5300000	7380000	4200000	6000000	7330000	4710000	5730000	3070000	5720000	9000000	7090000	10500000	5790000	7070000	6990000	6690000	5890000
ABCC5	ABCC5	586000	1560000	2040000	1810000	985000	920000	2090000	898000	859000	722000	107000	1510000	1220000	685000	1690000	1130000	1150000	1600000	1490000	587000	2480000	959000	1290000	1940000	1200000	2600000	2000000
ABCD1	ABCD1	212000	450000	155000	168000	320000	267000	72900	567000	166000	120000	390000	254000	70700	359000	136000	327000	479000	77400	184000	570000	138000	115000	353000	131000	216000	115000	197000
ABCD3	ABCD3	294000	429000	123000	47000	327000	94300	115000	790000	105000	184000	395000	406000	127000	70100	179000	254000	453000	82000	226000	477000	173000	317000	69100	125000	150000	102000	200000
ABCE1	ABCE1	2870000	4290000	3060000	2810000	3450000	2340000	2840000	3410000	2960000	3070000	2800000	3930000	3740000	3780000	3680000	2680000	2880000	1930000	2990000	2760000	3240000	3400000	3170000	2190000	2950000	2690000	3050000
ABCF1	ABCF1	1020000	1250000	580000	651000	1110000	83800	890000	1450000	1560000	1550000	1000000	1750000	788000	1450000	1560000	1080000	1120000	795000	1450000	1260000	1770000	1520000	1170000	1300000	1790000	792000	1100000
ABCF2	ABCF2	207000	307000	107000	155000	115000	83800	128000	189000	167000	81300	170000	333000	110000	46400	256000	79500	161000	129000	124000	174000	56000	221000	171000	70900	97300	71400	139000
ABCG2	ABCG2	807000	1580000	3040000	1620000	570000	544000	1200000	564000	332000	457000	157000	601000	3600000	1020000	1290000	290000	1520000	1220000	588000	370000	1940000	800000	617000	1290000	540000	1980000	705000
ABCG8	ABCG8	88500	20800	91400	77900	168000	322000	57400	32200	115000	100000	154000	77700	334000	104000	215000	63600	138000	129000	120000	112000	104000	166000	71900	80500	137000	165000	155000
ABHD10	ABHD10	724000	1160000	1070000	478000	737000	1220000	133000	863000	46300	83700	731000	289000	75500	624000	175000	1110000	398000	110000	117000	1020000	71600	111000	630000	123000	161000	122000	662000
ABHD11	ABHD11	769000	1100000	157000	135000	619000	2170000	759000	454000	107000	945000	3790000	139000	6490000	746000	108000	1240000	157000	56000	110000	2840000	293000	76000	885000	160000	263000	232000	62000
ABHD12	ABHD12	332000	167000	95400	129000	298000	112000	321000	142000	69100	161000	180000	112000	98300	147000	27300	545000	419000	189000	212000	450000	123000	123000	335000	102000	173000	174000	359000
ABHD14B	ABHD14B	1790000	2110000	1870000	1470000	2280000	806000	1520000	1400000	4550000	2090000	3900000	1610000	2160000	2280000	1580000	1420000	1470000	1160000	1370000	3670000	1670000	2070000	2070000	1240000	2070000	1230000	1410000
ABHD16A	ABHD16A	6520000	4230000	2700000	2030000	4910000	1330000	3140000	8290000	1530000	1310000	6410000	3820000	2350000	6520000	1660000	7730000	5640000	2640000	2600000	4570000	2000000	1060000	1990000	1810000	662000	1880000	3880000
ABHD17A	ABHD17A	777000	708000	199000	113000	147000	116000	308000	682000	94900	674000	509000	594000	1110000	686000	812000	848000	600000	101000	997000	1170000	1450000	901000	139000	106000	930000	114000	1040000
ABHD17B	ABHD17B	801000	837000	474000	896000	792000	1180000	634000	981000	736000	1130000	1150000	847000	573000	1020000	1270000	792000	565000	509000	634000	1060000	871000	1230000	825000	893000	1120000	310000	847000
ABHD4	ABHD4	698000	656000	80900	102000	608000	138000	64800	705000	518000	617000	923000	785000	75300	802000	688000	1050000	734000	92700	269000	629000	802000	763000	704000	627000	217000	287000	93200
ABHD5	ABHD5	71100	207000	131000	85400	169000	71000	331000	197000	163000	263000	219000	184000	192000	60800	160000	300000	307000	182000	63800	312000	78700	154000	242000	45000	245000	178000	183000
ABI1	ABI1	14900000	17600000	20100000	22000000	20900000	13000000	24900000	18700000	21100000	36500000	23700000	25300000	17300000	24100000	26700000	19000000	20500000	20300000	19400000	22500000	35500000	32100000	28600000	24400000	25700000	22700000	21900000
ABI2	ABI2	1380000	1480000	1360000	2400000	1810000	1070000	2650000	1430000	2240000	3450000	2610000	2020000	1520000	2350000	2000000	1900000	1520000	1310000	1690000	1930000	3710000	2690000	2200000	1810000	2070000	1630000	2010000
ABI3	ABI3	784000	2720000	3740000	2480000	1060000	2510000	2640000	2400000	993000	509000	1210000	1150000	4000000	2550000	1520000	65800	1870000	3110000	2630000	2290000	2460000	1410000	2490000	2110000	2500000	2780000	2060000
ABI3BP	ABI3BP	92500	218000	119000	5020000	5040000	62400	1380000	4930000	116000	171000	57800	4150000	1190000	781000	2550000	9730000	3000000	325000	92800	4910000	5960000	3200000	5500000	1660000	240000	6590000	85700
ABLIM1	ABLIM1	382000	901000	1340000	1230000	482000	930000	1240000	1590000	1320000	1280000	1020000	1020000	1120000	169000	1170000	2720000	1260000	870000	1810000	770000	3030000	1660000	3040000	2210000	1090000	1610000	2090000
ABLIM3	ABLIM3	1580000	2770000	1210000	1430000	1360000	2030000	158000	1120000	1530000	1590000	615000	1560000	57300	3380000	1190000	2630000	2220000	114000	1780000	1930000	3530000	1390000	650000	1380000	1230000	3000000	2830000
ABR	ABR	543000	62000	591000	1510000	421000	130000	92900	656000	920000	573000	378000	351000	566000	529000	476000	476000	585000	2210000	856000	395000	88300	412000	769000	1090000	619000	55900	459000
ABRACL	ABRACL	1730000	2290000	1540000	1470000	2470000	135000	1420000	1030000	13100000	1660000	7090000	2110000	1990000	3610000	1600000	1340000	1300000	1470000	1780000	5340000	1830000	2060000	1140000	1240000	3410000	1170000	460000
ABRAXAS2	ABRAXAS2	1910000	1140000	1660000	1770000	1860000	2950000	1570000	2100000	1950000	1530000	1730000	1670000	1450000	2020000	1920000	2030000	2430000	1570000	1380000	1890000	1840000	1920000	2110000	1710000	1660000	1930000	1990000
ACAA1	ACAA1	1170000	1500000	95400	100000	1280000	2340000	851000	1780000	447000	635000	1560000	1260000	139000	926000	1410000	1280000	1640000	105000	172000	1360000	263000	904000	1090000	69600	1580000	384000	1870000
ACAA2	ACAA2	1170000	1300000	662000	222000	1490000	3020000	932000	2300000	49300	77500	1190000	909000	86800	1250000	609000	1330000	1140000	232000	838000	1500000	1290000	71300	1070000	164000	202000	553000	1150000
ACACA	ACACA	942000	973000	87500	387000	916000	1460000	78000	1040000	990000	749000	1090000	1290000	72000	903000	778000	876000	725000	163000	773000	881000	912000	848000	1270000	633000	999000	612000	807000
ACAD8	ACAD8	1120000	1110000	115000	58700	652000	1430000	61600	1060000	150000	194000	858000	215000	370000	491000	173000	1030000	498000	263000	215000	1050000	253000	76900	69200	73300	84500	118000	770000
ACAD9	ACAD9	1470000	1180000	200000	65600	1020000	1840000	217000	1060000	71900	641000	1030000	560000	233000	802000	417000	1410000	1140000	618000	113000	1530000	174000	49900	71300	250000	124000	119000	1400000
ACADM	ACADM	6260000	2810000	1950000	1790000	4040000	6980000	2780000	8630000	2230000	949000	3670000	2770000	1270000	3300000	1790000	6420000	4250000	1580000	3360000	4850000	3270000	1710000	3480000	1420000	2150000	2070000	4450000
ACADS	ACADS	492000	1820000	95900	129000	1310000	2340000	94000	1750000	97800	70200	1140000	560000	57000	408000	168000	2160000	873000	641000	924000	2100000	105000	51700	1060000	49800	99900	712000	1570000
ACADSB	ACADSB	2460000	4050000	78500	1150000	4100000	3900000	1240000	3240000	59500	38900	2430000	1730000	593000	2890000	1060000	3280000	3840000	159000	2440000	4320000	81000	58200	1600000	120000	62600	1960000	2140000
ACADVL	ACADVL	6510000	7210000	2510000	2540000	2610000	7270000	2640000	6500000	236000	681000	6570000	4410000	954000	4560000	1890000	6780000	5270000	1450000	3570000	9280000	2580000	1070000	3430000	1290000	1410000	2690000	4710000
ACAN	ACAN	105000	132000	139000	71100	93600	117000	203000	161000	367000	80400	139000	104000	3630000	98700	126000	119000	115000	176000	359000	129000	9270000	1970000	52800	97300	125000	67700	143000
ACAP1	ACAP1	1200000	1530000	1520000	1510000	1220000	844000	1440000	1260000	267000	1280000	1090000	898000	1310000	1220000	1450000	826000	1440000	1650000	1870000	1140000	1110000	1610000	1790000	2050000	1980000	1510000	1400000
ACAP2	ACAP2	2400000	2080000	1690000	3000000	2070000	2120000	2680000	2280000	2160000	2300000	2370000	2190000	1700000	2000000	2900000	1690000	3080000	2600000	2770000	2160000	2260000	2440000	2440000	2470000	1790000	2190000	2550000
ACAT1	ACAT1	900000	3210000	502000	1470000	1550000	3070000	648000	2590000	118000	117000	2140000	1040000	127000	756000	620000	1370000	1370000	66300	854000	1860000	96200	95000	1190000	124000	102000	792000	974000
ACAT2	ACAT2	5850000	8690000	4290000	3460000	6890000	4730000	5010000	6580000	5470000	5760000	7440000	9570000	4350000	5790000	7320000	4120000	5810000	1650000	4520000	5710000	5090000	5260000	4110000	2750000	7400000	5430000	5210000
ACBD3	ACBD3	1050000	764000	73200	879000	1040000	807000	135000	979000	810000	747000	683000	597000	90300	1130000	1040000	990000	1200000	1520000	60800	1030000	146000	939000	726000	1540000	507000	634000	1090000
ACE	ACE	7570000	5330000	12500000	17300000	3870000	4120000	7700000	9060000	1610000	3920000	2900000	3270000	15000000	7740000	3160000	2520000	4990000	23000000	11200000	3270000	8310000	6910000	11400000	13800000	5650000	4520000	16000000
ACHE	ACHE	1430000	4570000	6320000	2890000	1730000	3770000	2720000	1140000	1630000	1800000	450000	1940000	6190000	1350000	2590000	779000	2430000	3010000	3220000	328000	4160000	1200000	2620000	5210000	3330000	2540000	2920000
ACKR1	ACKR1	1030000	2800000	2640000	178000	1300000	126000	223000	1340000	1810000	1540000	811000	2170000	65900	2960000	3360000	575000	2490000	122000	151000	822000	3050000	2740000	2430000	1810000	5260000	147000	175000
ACLY	ACLY	14100000	51100000	33000000	27800000	31600000	15300000	18500000	14500000	19900000	22900000	13900000	60700000	31500000	42800000	13400000	16200000	19400000	11500000	15600000	12400000	19700000	16000000	33700000	23200000	24900000	37600000	11900000
ACO1	ACO1	4060000	3850000	2190000	2420000	4340000	1800000	2110000	5050000	4740000	3420000	4830000	4950000	2450000	3720000	4420000	3530000	3390000	2360000	3160000	3430000	3290000	4460000	4160000	2260000	3790000	3110000	2990000
ACO2	ACO2	6850000	7780000	1710000	2200000	6410000	10900000	3330000	8710000	396000	740000	7290000	4230000	1440000	5360000	2410000	8210000	6190000	2200000	5420000	8480000	3390000	960000	4310000	2110000	695000	3400000	5960000
ACOT1	ACOT1	721000	1630000	372000	187000	844000	2990000	218000	564000	529000	180000	1430000	826000	177000	980000	448000	1620000	1600000	156000	108000	1430000	672000	742000	362000	358000	212000	661000	833000
ACOT11	ACOT11	59000	320000	93400	114000	174000	104000	237000	133000	145000	52300	127000	56300	104000	61700	336000	121000	175000	293000	53300	192000	101000	105000	71900	114000	299000	69200	73100
ACOT13	ACOT13	1410000	1770000	999000	447000	1620000	973000	696000	1500000	82200	167000	1830000	724000	128000	1180000	64600	2240000	821000	129000	844000	3670000	481000	102000	700000	171000	121000	541000	812000
ACOT7	ACOT7	5160000	7450000	3150000	2790000	7270000	3190000	4240000	6160000	6450000	5670000	5520000	8080000	2900000	5020000	7460000	5110000	4860000	4150000	4330000	5890000	6050000	5660000	6150000	1500000	4980000	5080000	3860000
ACOT8	ACOT8	1430000	1670000	125000	249000	2180000	904000	109000	2080000	2030000	212000	1590000	1920000	240000	1070000	1290000	1610000	1700000	193000	816000	1260000	151000	1040000	1040000	103000	95700	970000	1270000
ACOT9	ACOT9	2080000	2350000	351000	93100	1860000	2130000	557000	3100000	147000	32300	1920000	1060000	302000	1460000	561000	2130000	1720000	661000	1190000	2290000	395000	133000	1100000	367000	86100	997000	2290000
ACOX1	ACOX1	3540000	2960000	1780000	1120000	3310000	2560000	1640000	4250000	3520000	1000000	3690000	3740000	1000000	2700000	2700000	3200000	2790000	632000	1470000	2980000	1470000	2590000	1930000	1510000	2190000	1060000	1850000
ACOX3	ACOX3	204000	417000	91300	229000	196000	34500	145000	453000	89400	79900	255000	184000	177000	53400	76700	108000	317000	219000	222000	432000	106000	171000	115000	146000	147000	168000	146000
ACP1	ACP1	3240000	6530000	5410000	4660000	4450000	2810000	3390000	5100000	7340000	3140000	8000000	5480000	4660000	5420000	4680000	3850000	3930000	3020000	3670000	5600000	4610000	3750000	6490000	4710000	4970000	3130000	3270000
ACP2	ACP2	1620000	1770000	529000	626000	1710000	1090000	583000	1850000	514000	627000	1130000	1430000	610000	1550000	1500000	1270000	967000	207000	951000	1310000	1280000	662000	645000	284000	1950000	1320000	1130000
ACP3	ACP3	52300	473000	116000	146000	91700	94500	1650000	162000	105000	176000	81200	377000	57600	114000	78800	179000	362000	189000	71300	28700	114000	156000	127000	70300	159000	92300	51200
ACSBG1	ACSBG1	92100	249000	82300	108000	82900	232000	56800	234000	562000	101000	339000	366000	125000	139000	180000	153000	175000	103000	142000	355000	116000	175000	69500	343000	267000	91700	129000
ACSF3	ACSF3	67700	79200	122000	90900	85500	64800	165000	546000	99800	248000	389000	247000	127000	27600	84900	279000	253000	92800	148000	1050000	147000	133000	57800	128000	182000	102000	166000
ACSL1	ACSL1	1700000	2210000	1100000	1390000	1340000	1660000	1430000	1890000	1410000	615000	1030000	1110000	1310000	807000	1360000	818000	1500000	140000	1520000	1570000	919000	1420000	932000	2100000	1210000	1350000	1250000
ACSL3	ACSL3	958000	1990000	1610000	270000	922000	1430000	57500	1370000	172000	160000	1170000	823000	1120000	1230000	662000	1080000	1220000	83000	703000	1250000	678000	109000	628000	71600	118000	721000	1160000
ACSL4	ACSL4	4070000	5410000	6180000	3810000	4090000	2270000	3620000	4580000	3210000	3490000	3750000	3250000	4380000	5540000	4500000	3730000	4230000	3890000	4210000	3830000	4280000	4370000	5310000	4230000	3920000	4440000	3710000
ACSL5	ACSL5	2620000	3270000	1110000	999000	3340000	3050000	986000	3950000	886000	795000	2510000	1620000	1260000	2540000	1440000	2970000	2620000	1060000	1830000	3120000	1550000	957000	1980000	1570000	720000	1320000	2510000
ACSL6	ACSL6	132000	412000	1150000	98300	168000	620000	36400	218000	171000	78900	97000	462000	1560000	128000	385000	150000	509000	111000	73100	405000	85600	105000	412000	125000	680000	725000	578000
ACSS1	ACSS1	2620000	2040000	433000	1060000	2150000	2900000	1620000	2590000	266000	106000	2110000	1060000	97200	1770000	686000	1870000	2010000	187000	965000	1640000	1020000	99600	1110000	833000	139000	1180000	1910000
ACSS2	ACSS2	2120000	1790000	1110000	1400000	2080000	527000	1300000	1940000	1850000	1570000	1960000	1950000	1260000	1950000	1990000	1820000	1570000	1420000	1630000	1570000	1700000	1850000	2040000	1690000	1350000	1450000	1240000
ACTA1	ACTA1	2620000	474000	3920000	2660000	7190000	3710000	3370000	254000000	279000	2120000	257000	229000	7410000	10800000	13500000	11100000	267000	4740000	205000	8550000	6930000	5980000	10700000	4430000	51700000	112000	1540000
ACTB	ACTB	6060000000	6290000000	3710000000	3770000000	8780000000	8380000000	4960000000	6690000000	5400000000	4580000000	7290000000	6240000000	4140000000	7710000000	5160000000	8000000000	7390000000	3340000000	5680000000	9150000000	6220000000	4680000000	5730000000	4370000000	6710000000	5230000000	6920000000
ACTBL2	ACTBL2	11900000	19100000	12200000	12600000	25000000	36800000	16200000	13500000	7930000	11500000	15300000	22900000	8850000	19000000	13600000	18700000	21300000	9500000	16200000	15600000	19100000	14300000	7110000	12400000	14100000	14500000	20600000
ACTC1	ACTC1	578000000	573000000	363000000	356000000	796000000	1040000000	609000000	557000000	409000000	605000000	507000000	469000000	469000000	812000000	394000000	844000000	642000000	425000000	875000000	596000000	764000000	394000000	507000000	411000000	713000000	579000000	1110000000
ACTG1	ACTG1	12000000	10300000	23600000	8660000	46000000	6640000	19000000	23900000	11600000	27400000	50500000	28800000	25500000	20200000	17700000	27100000	57700000	5190000	17600000	34900000	9060000	13600000	16200000	10800000	47800000	21100000	95400000
ACTL6A	ACTL6A	5090000	2930000	125000	124000	88400	1170000	142000	1430000	2430000	2920000	2100000	3190000	88300	7730000	2810000	103000	2030000	207000	6730000	2810000	82300	1420000	7820000	106000	2710000	102000	137000
ACTN1	ACTN1	239000000	148000000	53700000	78300000	189000000	159000000	102000000	224000000	363000000	57100000	139000000	90600000	42400000	159000000	68100000	257000000	175000000	130000000	101000000	183000000	112000000	59700000	97000000	68100000	37400000	90200000	148000000
ACTN2	ACTN2	1580000	920000	80100	653000	1400000	1640000	788000	1430000	53600	401000	147000	1420000	793000	722000	318000	1660000	2540000	1010000	1600000	1260000	593000	412000	621000	617000	498000	1730000	1640000
ACTN4	ACTN4	22600000	23500000	9280000	11300000	20800000	20700000	14200000	26600000	4830000	6810000	15700000	10400000	8540000	16500000	11500000	22800000	20500000	15000000	17300000	25500000	13200000	8040000	15700000	9960000	6330000	16500000	17700000
ACTR10	ACTR10	4100000	3690000	2900000	9900000	4150000	2490000	3110000	3880000	4450000	3610000	3520000	3240000	2260000	6350000	2040000	4880000	3960000	6220000	3050000	4130000	9720000	2000000	3620000	6610000	4440000	4240000	5480000
ACTR1A	ACTR1A	22200000	20000000	17800000	53100000	26400000	15800000	26700000	17700000	24500000	24500000	19300000	19500000	17300000	35000000	12200000	27100000	21100000	32200000	18500000	19700000	53800000	12700000	23000000	36400000	16900000	20700000	39600000
ACTR1B	ACTR1B	3830000	3340000	2920000	6490000	3680000	3490000	4650000	3710000	4480000	3220000	3250000	2360000	2290000	5260000	2040000	3760000	3280000	6040000	3010000	4000000	7480000	2030000	3970000	5450000	2830000	4520000	6770000
ACTR2	ACTR2	70700000	54400000	36100000	53200000	87800000	49100000	58200000	62500000	63600000	71000000	86100000	78800000	39000000	77700000	65800000	82800000	83400000	46800000	63000000	72000000	76600000	62500000	61200000	56600000	78800000	58500000	54300000
ACTR3	ACTR3	87000000	50900000	32900000	49800000	89900000	37700000	68000000	63400000	67600000	82700000	67900000	63900000	38400000	85200000	62100000	76600000	77000000	45800000	68000000	57700000	61500000	68200000	52900000	53200000	80100000	42400000	63000000
ACVR1	ACVR1	3610000	2030000	2290000	4400000	5070000	207000	3370000	3890000	4830000	5860000	2680000	3250000	2670000	3750000	2710000	3040000	2930000	1170000	2320000	3660000	3610000	3890000	4510000	7760000	3700000	4320000	4200000
ACVR2A	ACVR2A	85500	237000	190000	117000	71700	127000	87700	87900	241000	147000	17200	38600	125000	232000	144000	111000	131000	112000	201000	111000	74000	164000	155000	151000	151000	84300	275000
ACVRL1	ACVRL1	223000	135000	218000	165000	85400	127000	139000	306000	199000	128000	89800	131000	357000	79100	66000	76400	195000	228000	114000	169000	198000	312000	220000	78600	62800	629000	131000
ACY1	ACY1	952000	1200000	32400	63500	950000	85700	158000	787000	1120000	720000	1160000	889000	721000	188000	686000	594000	886000	253000	126000	901000	80600	266000	117000	46600	45000	213000	618000
ACYP1	ACYP1	183000	473000	94600	130000	506000	101000	143000	510000	1130000	422000	899000	561000	863000	734000	527000	241000	118000	134000	130000	632000	90400	410000	144000	78700	1030000	154000	129000
ACYP2	ACYP2	207000	851000	364000	254000	431000	374000	129000	519000	1100000	63100	675000	579000	282000	593000	355000	273000	844000	120000	131000	1060000	569000	74400	834000	767000	139000	905000	334000
ADA	ADA	228000	339000	555000	339000	469000	255000	130000	332000	190000	427000	338000	238000	329000	37800	288000	83500	281000	212000	290000	309000	93600	133000	664000	55300	105000	249000	65000
ADAM10	ADAM10	53800000	24100000	27700000	66500000	63700000	9430000	60900000	29800000	30500000	97600000	28800000	22700000	32400000	37400000	33000000	32800000	35700000	24600000	41900000	57900000	59700000	66200000	46400000	97100000	40200000	56400000	52000000
ADAM15	ADAM15	383000	1770000	456000	1880000	992000	111000	136000	1330000	113000	161000	672000	560000	1750000	1100000	1120000	119000	664000	693000	1030000	1730000	906000	746000	1060000	1070000	2020000	1450000	1570000
ADAM17	ADAM17	3310000	3250000	2670000	4820000	4000000	2610000	3960000	2420000	2450000	3690000	2430000	2490000	4500000	3100000	3920000	1710000	2730000	4270000	5310000	4970000	6640000	6870000	4720000	7830000	5040000	5910000	5020000
ADAM8	ADAM8	834000	683000	72000	1790000	615000	50500	2440000	1110000	200000	2570000	687000	606000	129000	68800	1070000	92300	1930000	1530000	1410000	775000	121000	1010000	1490000	2120000	1690000	524000	637000
ADAM9	ADAM9	897000	807000	1820000	1610000	1040000	1330000	1760000	723000	973000	1440000	1510000	1150000	1010000	1110000	1550000	1030000	964000	1170000	1920000	1120000	1410000	1390000	1070000	1640000	1680000	1750000	1640000
ADAMDEC1	ADAMDEC1	1140000	546000	155000	1180000	750000	1080000	1420000	441000	95200	472000	499000	432000	208000	58500	374000	1370000	432000	167000	603000	84400	59000	214000	68600	831000	783000	47900	636000
ADAMTS13	ADAMTS13	1180000	638000	2190000	4570000	135000	544000	6460000	811000	7660000	984000	476000	202000	2110000	874000	358000	6770000	925000	1460000	1420000	73100	810000	900000	535000	1420000	457000	87500	1840000
ADAMTS2	ADAMTS2	107000	97900	191000	116000	84400	157000	210000	152000	75500	106000	298000	112000	187000	120000	198000	1270000	147000	113000	113000	115000	173000	78600	91100	161000	1940000	173000	2350000
ADAMTSL2	ADAMTSL2	67500	119000	107000	1080000	224000	118000	1920000	141000	153000	189000	75600	280000	62500	153000	214000	531000	272000	90300	43800	155000	79800	284000	115000	194000	366000	154000	346000
ADCY3	ADCY3	126000	253000	172000	527000	945000	122000	291000	332000	324000	183000	139000	532000	174000	51700	336000	355000	243000	357000	102000	543000	202000	689000	283000	74800	117000	219000	299000
ADCY6	ADCY6	7040000	5800000	5250000	8720000	9970000	4430000	9210000	6550000	6100000	11200000	6080000	5240000	3860000	7200000	4790000	7760000	5830000	4590000	6490000	12600000	9360000	12500000	7110000	13200000	5300000	8200000	7130000
ADCY7	ADCY7	493000	90300	729000	854000	552000	125000	1400000	237000	99400	368000	317000	195000	430000	962000	363000	74700	540000	404000	904000	323000	109000	453000	166000	286000	409000	760000	303000
ADD1	ADD1	7320000	20900000	77900000	10000000	4850000	54500000	8790000	9140000	9550000	8690000	6010000	13500000	40500000	7760000	10200000	7440000	30500000	10500000	11200000	5990000	9940000	8590000	9820000	8240000	8320000	34100000	10300000
ADD2	ADD2	3960000	16600000	67400000	3780000	1030000	37300000	3130000	4910000	4380000	1920000	462000	8620000	41500000	3090000	4020000	741000	30100000	4430000	4340000	736000	4360000	869000	5480000	3870000	3660000	31600000	4080000
ADD3	ADD3	5860000	5670000	10100000	5780000	5760000	5050000	7100000	5760000	5690000	7980000	5190000	6800000	8360000	6470000	6340000	5930000	7200000	6470000	7660000	5390000	6020000	6600000	5750000	4550000	5660000	7050000	5850000
ADGB	ADGB	166000	180000	175000	110000	143000	164000	93200	153000	179000	103000	384000	445000	143000	104000	65800	71000	357000	103000	131000	342000	126000	386000	347000	127000	262000	369000	207000
ADGRE2	ADGRE2	526000	1070000	2060000	2210000	1570000	886000	2350000	1060000	149000	962000	997000	1080000	1850000	1490000	1430000	612000	1210000	1040000	1760000	2470000	1750000	2800000	3210000	3100000	1810000	2750000	956000
ADGRE3	ADGRE3	954000	1130000	1610000	2880000	771000	105000	3290000	913000	180000	2820000	930000	527000	780000	759000	1310000	79500	2410000	2310000	3390000	1110000	890000	1530000	1800000	3960000	2590000	688000	2880000
ADGRE5	ADGRE5	2700000	3660000	2240000	3550000	2250000	173000	3830000	2080000	1270000	3210000	1590000	1380000	2160000	1930000	3890000	833000	5380000	3150000	6740000	2600000	2700000	3530000	3090000	5750000	4710000	3040000	3780000
ADGRG1	ADGRG1	2060000	666000	1970000	2170000	912000	58600	3830000	1180000	457000	1640000	946000	526000	2790000	2330000	725000	790000	512000	1060000	1080000	1670000	2020000	3540000	1970000	2470000	1100000	1770000	1570000
ADGRG3	ADGRG3	1060000	1860000	961000	1460000	775000	139000	2940000	964000	435000	1940000	1260000	966000	681000	803000	1660000	91400	4410000	1870000	4170000	1370000	74300	1700000	1030000	2740000	1750000	174000	1220000
ADGRG6	ADGRG6	127000	1610000	2680000	143000	505000	307000	127000	299000	771000	920000	165000	1060000	3850000	119000	438000	115000	60300	170000	59800	80300	88600	620000	3600000	1190000	70800	1260000	1550000
ADGRL2	ADGRL2	155000	276000	347000	564000	120000	224000	66500	319000	173000	145000	97600	139000	512000	222000	365000	94600	111000	131000	182000	143000	143000	227000	82700	138000	183000	225000	544000
ADGRL4	ADGRL4	986000	2990000	2800000	2760000	829000	217000	108000	2620000	221000	694000	932000	987000	2720000	1610000	2190000	1210000	850000	3570000	2010000	999000	1470000	1020000	1940000	2430000	2390000	2240000	2170000
ADH1A	ADH1A	912000	74000	483000	91300	125000	97400	158000	434000	170000	79100	104000	238000	1630000	85800	87300	292000	151000	651000	65500	169000	627000	268000	550000	93100	160000	425000	362000
ADH1B	ADH1B	644000	2260000	3040000	804000	372000	1030000	1120000	813000	610000	562000	322000	1150000	4110000	914000	464000	607000	965000	4160000	161000	830000	963000	679000	1340000	1040000	155000	1980000	1630000
ADH4	ADH4	129000	841000	954000	82700	217000	118000	93800	482000	1360000	152000	141000	145000	645000	84700	120000	470000	121000	1100000	91100	297000	68000	221000	1400000	136000	247000	645000	210000
ADH5	ADH5	14200000	10500000	5030000	10700000	14100000	6470000	9050000	12800000	14200000	10200000	17300000	11900000	9460000	14900000	12100000	15000000	12600000	8250000	10300000	12500000	11700000	13800000	13900000	10000000	7180000	11000000	8300000
ADIPOQ	ADIPOQ	140000	32100000	10900000	29800000	5610000	6310000	16500000	157000	6180000	5540000	967000	330000	15100000	7040000	335000	10200000	1580000	62000000	1470000	1260000	36000000	2550000	56600000	41400000	3770000	60500000	4800000
ADIPOR1	ADIPOR1	153000	185000	54600	159000	68000	108000	79100	193000	395000	196000	137000	282000	136000	234000	443000	200000	301000	145000	70200	65800	221000	654000	115000	107000	553000	102000	65900
ADK	ADK	1290000	1960000	1120000	826000	1280000	704000	992000	1710000	1370000	874000	1490000	1510000	971000	1270000	1480000	1050000	1250000	1170000	1020000	1530000	926000	1620000	1840000	667000	1000000	1290000	1370000
ADPGK	ADPGK	268000	504000	44600	77600	140000	76700	65700	61300	125000	165000	61300	116000	138000	95700	154000	220000	72700	69500	187000	78300	70300	149000	136000	177000	232000	118000	84300
ADPRH	ADPRH	1450000	1620000	1260000	970000	1730000	1210000	1670000	2240000	2370000	904000	2400000	2300000	1410000	1970000	1800000	1750000	1190000	73600	60800	1800000	210000	1360000	1860000	1090000	2250000	1230000	1010000
ADPRS	ADPRS	391000	328000	592000	147000	161000	151000	92000	446000	89700	319000	336000	366000	827000	509000	333000	113000	286000	238000	42100	75200	100000	175000	84600	312000	173000	265000	297000
ADRA2A	ADRA2A	1760000	1270000	4210000	2650000	2440000	763000	2760000	2270000	2490000	3660000	1660000	2040000	99500	1520000	1770000	1480000	2440000	1190000	2900000	2810000	3660000	4130000	2530000	4270000	2600000	2060000	3810000
ADRB2	ADRB2	138000	142000	3040000	247000	244000	196000	97100	344000	99500	290000	186000	171000	66300	65600	84100	231000	508000	1090000	499000	315000	549000	573000	776000	880000	278000	605000	419000
ADRM1	ADRM1	584000	2330000	1470000	1440000	1210000	4550000	132000	2530000	2830000	2010000	2070000	1880000	4260000	862000	2520000	1390000	3840000	1500000	2140000	2750000	2140000	1970000	2690000	1420000	2250000	3250000	2930000
ADSL	ADSL	4840000	6680000	10500000	3360000	5020000	6250000	4240000	5540000	4620000	3800000	4800000	5650000	7170000	4450000	5190000	4360000	7390000	3800000	5290000	4470000	5200000	4480000	4960000	4980000	5650000	8000000	4030000
ADSS2	ADSS2	4760000	5430000	2690000	7700000	3990000	2910000	8430000	3670000	2840000	7290000	3660000	3730000	3190000	3600000	7240000	2090000	8480000	6220000	10200000	4070000	3490000	6230000	6310000	6300000	7570000	3340000	8550000
AFAP1	AFAP1	246000	115000	90600	117000	596000	200000	178000	612000	92300	175000	157000	154000	119000	107000	262000	121000	149000	159000	112000	182000	133000	143000	169000	141000	126000	87600	59800
AFAP1L1	AFAP1L1	125000	64000	196000	4000000	1980000	69900	1070000	74700	48200	565000	68700	198000	61000	1610000	1630000	1860000	125000	9080000	2160000	879000	1570000	3770000	3510000	1940000	2560000	95400	2800000
AFDN	AFDN	922000	1440000	2180000	1630000	627000	893000	122000	1200000	667000	797000	569000	647000	2170000	1510000	2250000	166000	763000	2480000	2540000	676000	965000	1730000	1700000	2000000	1560000	1520000	2020000
AFG3L2	AFG3L2	2920000	2820000	1350000	3370000	2170000	3290000	1470000	3270000	72800	493000	2310000	1520000	112000	2380000	902000	3470000	2480000	1300000	1440000	2760000	954000	191000	1280000	86800	79900	1460000	2430000
AFM	AFM	13800000	3670000	18200000	6390000	3100000	4740000	3890000	2790000	1840000	6030000	3910000	3850000	9250000	9180000	3040000	2740000	7580000	5830000	2750000	4650000	3240000	3990000	3920000	3230000	1480000	13400000	3930000
AFTPH	AFTPH	129000	126000	89400	84000	237000	174000	125000	198000	707000	208000	393000	340000	93400	143000	318000	123000	449000	116000	985000	478000	82500	121000	189000	213000	159000	660000	663000
AGAP2	AGAP2	2330000	2210000	1910000	2560000	2360000	1450000	3290000	1870000	2030000	2110000	2100000	2000000	2330000	2830000	2450000	2360000	1810000	2680000	2840000	3020000	2070000	2770000	2890000	2140000	2130000	2330000	2090000
AGFG1	AGFG1	1540000	2310000	3260000	2850000	2320000	3040000	2490000	2990000	2040000	2460000	2080000	2510000	3620000	2520000	4440000	2700000	3510000	3110000	4710000	2780000	3530000	3070000	2440000	3420000	3060000	3050000	3860000
AGK	AGK	1280000	1760000	337000	279000	1180000	1090000	98000	1840000	5740000	2950000	1130000	641000	205000	1050000	410000	1470000	909000	82100	622000	1510000	47000	148000	667000	120000	45300	492000	1020000
AGL	AGL	2600000	1880000	611000	1780000	2230000	1130000	2120000	2270000	2470000	1870000	2640000	3820000	66100	2160000	2560000	2570000	2800000	890000	1560000	2610000	1060000	2670000	1610000	1690000	1830000	1780000	1540000
AGO1	AGO1	970000	1320000	1250000	65400	1330000	143000	168000	763000	900000	562000	750000	610000	204000	752000	807000	336000	873000	197000	1490000	848000	81100	496000	1200000	66300	93300	584000	1290000
AGO2	AGO2	2100000	2250000	3280000	2200000	1530000	2630000	928000	1670000	1870000	1440000	1100000	2210000	3140000	1970000	1840000	1270000	3500000	2100000	2020000	1500000	2450000	1830000	3000000	2480000	2390000	4170000	2150000
AGPAT1	AGPAT1	2820000	1990000	1320000	112000	2620000	5690000	68000	3220000	55900	383000	2690000	1540000	1100000	2370000	768000	2590000	2160000	88200	1250000	1570000	1140000	566000	1130000	170000	175000	1870000	2170000
AGPAT3	AGPAT3	689000	1250000	620000	68400	567000	1780000	250000	1440000	69600	275000	1100000	455000	108000	1860000	629000	939000	959000	183000	170000	1320000	128000	102000	138000	56100	240000	681000	949000
AGPAT5	AGPAT5	1170000	1310000	50200	273000	130000	1510000	164000	1230000	126000	219000	745000	837000	81500	116000	385000	1150000	866000	368000	153000	1590000	150000	101000	156000	122000	94300	208000	127000
AGPS	AGPS	3200000	2970000	1300000	971000	2770000	3870000	1530000	2370000	1440000	710000	1860000	1360000	769000	2200000	1700000	2340000	2020000	95000	1810000	2680000	1680000	1040000	1620000	1410000	1220000	1580000	2230000
AGR3	AGR3	129000	117000	848000	108000	65800	1110000	178000	132000	831000	126000	138000	306000	81700	752000	267000	117000	1560000	123000	170000	121000	942000	83300	164000	117000	1110000	49900	241000
AGRN	AGRN	106000	91800	255000	51900	130000	256000	133000	116000	61600	204000	105000	175000	84100	147000	97900	294000	95000	120000	189000	140000	122000	37800	101000	130000	141000	194000	153000
AGT	AGT	20300000	29600000	42400000	23000000	11100000	12400000	19900000	13000000	19800000	14800000	16200000	27000000	29700000	45700000	14200000	27600000	11500000	70800000	14500000	22300000	25600000	37600000	39200000	108000000	16100000	53700000	11800000
AGTPBP1	AGTPBP1	243000	467000	212000	102000	142000	65500	158000	253000	408000	250000	274000	380000	48100	124000	351000	334000	699000	3390000	515000	111000	2530000	504000	85000	120000	202000	140000	388000
AGTRAP	AGTRAP	79600	147000	186000	206000	44400	751000	56800	152000	83200	143000	1020000	67400	275000	91100	107000	571000	45000	229000	852000	918000	118000	276000	137000	111000	198000	172000	1040000
AHCY	AHCY	7590000	9760000	13600000	6190000	8030000	6490000	6500000	8020000	6700000	11600000	6630000	8320000	9660000	6900000	10100000	6000000	11100000	3670000	8230000	5260000	5540000	6920000	7120000	5820000	7160000	12100000	4870000
AHCYL1	AHCYL1	2360000	2250000	1950000	3260000	1990000	884000	3240000	1500000	2000000	2510000	1680000	1470000	2140000	3250000	1680000	2190000	1640000	3870000	2470000	2680000	4050000	2600000	2470000	3850000	2290000	3130000	2260000
AHCYL2	AHCYL2	6800000	3960000	3430000	4720000	5660000	2970000	4560000	5810000	5010000	5900000	5890000	5330000	4100000	7490000	4900000	5370000	5720000	3120000	6120000	5260000	4130000	6200000	4660000	4010000	5040000	4520000	4970000
AHNAK	AHNAK	7620000	6570000	9860000	17400000	6580000	8030000	11700000	9620000	3500000	2600000	4080000	3710000	13300000	9160000	4810000	4300000	8460000	22400000	16300000	7560000	11700000	7960000	14600000	10700000	7000000	14300000	11700000
AHSA1	AHSA1	2940000	3770000	2160000	2540000	3870000	1420000	4350000	3130000	3640000	3850000	3150000	4210000	2770000	3040000	3820000	2790000	3210000	2490000	3070000	3790000	2780000	3860000	4480000	2550000	4250000	2830000	2390000
AHSG	AHSG	61800000	15700000	156000000	81700000	33500000	39800000	125000000	34900000	11200000	58000000	22500000	15800000	34700000	89100000	17400000	61100000	37800000	88200000	73400000	29700000	57500000	84700000	41100000	26700000	29100000	85300000	39700000
AHSP	AHSP	162000	607000	180000	152000	95000	135000	128000	139000	154000	149000	188000	91300	112000	365000	266000	162000	101000	57200	105000	341000	237000	252000	109000	115000	59400	95000	119000
AIDA	AIDA	2740000	4010000	4370000	4110000	3150000	1390000	2630000	2610000	2820000	5220000	1730000	3360000	5340000	3580000	3480000	2230000	2190000	3110000	3970000	2470000	2790000	3840000	3490000	2640000	3270000	2910000	2900000
AIF1	AIF1	132000	1700000	868000	979000	603000	622000	98600	537000	746000	169000	1380000	114000	76400	992000	101000	997000	612000	777000	95800	1700000	70800	314000	1040000	607000	428000	2780000	147000
AIFM1	AIFM1	4060000	5360000	664000	1090000	3570000	5240000	2540000	5850000	189000	805000	3840000	2440000	932000	2780000	1530000	4260000	4220000	1130000	2060000	5130000	1790000	742000	2510000	1410000	101000	1940000	3680000
AIMP1	AIMP1	1780000	1810000	2150000	1090000	1810000	1450000	1470000	2120000	2230000	2250000	2010000	2170000	1090000	1810000	2350000	1610000	1960000	122000	2130000	2480000	2140000	1620000	1280000	1010000	2510000	963000	1920000
AIMP2	AIMP2	76900	176000	97000	84900	138000	142000	157000	94600	217000	279000	250000	71100	113000	79800	202000	205000	224000	133000	77800	341000	66600	92800	130000	73500	77400	185000	240000
AIP	AIP	1790000	3190000	2080000	2320000	2260000	3560000	2400000	3320000	3330000	1760000	3640000	4270000	2600000	2610000	3590000	2570000	3950000	2380000	3810000	3090000	1840000	2230000	3830000	1480000	3570000	2770000	3540000
AK1	AK1	8030000	7460000	4800000	4870000	9210000	3140000	5360000	9020000	8580000	7480000	9340000	8740000	5290000	7630000	11000000	6020000	6630000	3500000	5150000	10600000	7320000	7960000	7310000	5620000	8120000	6270000	6320000
AK2	AK2	2560000	9800000	1640000	3190000	5300000	12200000	3490000	8750000	6430000	855000	8770000	2810000	1100000	5170000	1770000	8410000	7810000	2250000	5950000	14900000	2680000	831000	2630000	2100000	3030000	2870000	6030000
AK3	AK3	3490000	6610000	1970000	1830000	3680000	6580000	2660000	6020000	93100	183000	9570000	2480000	125000	3790000	696000	5850000	3750000	2620000	2740000	9680000	1210000	142000	2250000	194000	2170000	1590000	3560000
AKAP10	AKAP10	100000	615000	144000	140000	201000	65100	150000	430000	745000	492000	137000	415000	44700	81100	552000	52200	108000	99100	96500	65500	79400	171000	159000	43300	797000	77700	188000
AKAP12	AKAP12	197000	596000	538000	2760000	86400	482000	362000	241000	142000	129000	177000	652000	953000	621000	641000	114000	476000	1470000	436000	104000	495000	262000	1050000	602000	522000	4630000	592000
AKAP13	AKAP13	1350000	776000	564000	1540000	1130000	860000	1120000	1100000	380000	1490000	550000	692000	1170000	1070000	935000	571000	1760000	1790000	1940000	794000	1440000	1170000	1560000	1550000	1690000	347000	1270000
AKAP2	AKAP2	161000	1050000	815000	1070000	346000	1040000	78600	901000	765000	104000	1100000	296000	1250000	978000	1160000	325000	96400	2270000	2000000	1500000	5010000	497000	915000	1240000	636000	4470000	2180000
AKAP9	AKAP9	102000	5410000	166000	627000	207000	182000	132000	141000	77800	127000	205000	187000	112000	67400	88900	199000	357000	85100	174000	108000	214000	155000	95700	169000	77000	90600	92300
AKR1A1	AKR1A1	1840000	3630000	1920000	1980000	3740000	2190000	3560000	2720000	4050000	1370000	4080000	2560000	2790000	3530000	2680000	2370000	2090000	1300000	4160000	4190000	2340000	1000000	2460000	885000	4350000	2540000	2560000
AKR1B1	AKR1B1	4370000	5940000	4180000	2930000	5590000	4180000	3420000	5260000	5100000	2850000	5730000	5820000	3330000	6090000	5120000	3510000	2900000	3270000	4240000	6820000	2920000	3300000	3910000	2590000	4720000	3860000	3020000
AKR1C2	AKR1C2	189000	344000	184000	214000	149000	130000	54300	439000	102000	296000	150000	159000	184000	131000	214000	106000	43200	207000	105000	88000	63500	116000	80600	147000	180000	63800	123000
AKR1C3	AKR1C3	590000	1560000	1290000	2850000	177000	500000	2970000	970000	365000	806000	310000	805000	1710000	1050000	1080000	444000	697000	1240000	672000	904000	1250000	520000	757000	638000	822000	652000	1040000
AKR1E2	AKR1E2	1010000	3500000	1360000	139000	2750000	117000	2920000	2110000	3360000	218000	63200	119000	2010000	2400000	1940000	1820000	189000	640000	850000	3680000	1130000	520000	1570000	1280000	1650000	141000	211000
AKR7A2	AKR7A2	6750000	10700000	7160000	5330000	7880000	9460000	5450000	12100000	15100000	5830000	15500000	8130000	4760000	12100000	8300000	8480000	7720000	3790000	5490000	16400000	6520000	5840000	6940000	4590000	8640000	6100000	6560000
AKT1	AKT1	1150000	1010000	855000	229000	1080000	139000	45300	1060000	1360000	1000000	803000	851000	775000	1470000	1040000	1140000	948000	928000	1560000	776000	1090000	1020000	1010000	1140000	1340000	878000	1170000
AKT2	AKT2	2200000	2310000	1100000	1930000	2620000	1300000	1770000	1970000	2390000	2080000	2800000	1890000	1640000	2250000	1980000	2320000	1910000	1290000	1640000	2170000	1520000	2040000	1780000	1330000	1530000	1380000	1830000
AKT3	AKT3	109000	162000	63600	191000	178000	237000	180000	285000	206000	242000	361000	108000	157000	558000	72300	73600	72600	314000	146000	136000	88800	99600	121000	407000	64600	127000	107000
ALAD	ALAD	6190000	8140000	41200000	9810000	5970000	12200000	6640000	8290000	12100000	6460000	8650000	9210000	30600000	9660000	3340000	19300000	14700000	31800000	5190000	6570000	4020000	3530000	12700000	17000000	8030000	22900000	13500000
ALB	ALB	7380000000	1200000000	5830000000	3680000000	2900000000	4170000000	2640000000	992000000	1070000000	3730000000	1610000000	1400000000	3940000000	8230000000	1720000000	1910000000	4560000000	3480000000	2840000000	2320000000	2450000000	3730000000	1610000000	2280000000	1870000000	8410000000	2620000000
ALCAM	ALCAM	1100000	1850000	2080000	1910000	1800000	1340000	1460000	1320000	2140000	2020000	1240000	2670000	2420000	2080000	3900000	783000	1600000	2690000	2990000	1300000	2420000	2470000	2710000	3810000	2850000	2800000	1550000
ALDH16A1	ALDH16A1	10300000	96900000	31800000	77600000	14100000	23500000	36200000	10300000	9330000	22200000	7160000	6870000	68300000	30100000	9720000	15200000	24500000	45400000	173000000	10000000	21500000	12900000	34600000	43800000	24700000	99700000	40400000
ALDH18A1	ALDH18A1	760000	1600000	250000	68500	1150000	1200000	733000	1450000	368000	427000	733000	510000	65000	104000	530000	733000	795000	89400	1180000	1130000	226000	134000	605000	111000	80800	466000	917000
ALDH1A1	ALDH1A1	5200000	4550000	22800000	3630000	3340000	6960000	3120000	3780000	4590000	2740000	2260000	4480000	13400000	3790000	3050000	2260000	8680000	3870000	3410000	2840000	4110000	2220000	4520000	6340000	3560000	11000000	4310000
ALDH1B1	ALDH1B1	86100	181000	161000	122000	89800	72000	96400	287000	67600	109000	470000	88700	46200	339000	72100	91500	85200	91700	128000	91600	68600	156000	207000	89900	169000	113000	165000
ALDH1L1	ALDH1L1	133000	252000	272000	90900	60000	97200	107000	56600	245000	128000	84000	243000	298000	165000	203000	531000	249000	104000	118000	74900	162000	54900	70100	160000	55900	184000	128000
ALDH3A2	ALDH3A2	635000	497000	646000	149000	1030000	1320000	664000	941000	86600	95200	790000	473000	203000	105000	341000	731000	923000	199000	725000	1210000	901000	443000	589000	161000	83200	1070000	1150000
ALDH3B1	ALDH3B1	2120000	3720000	3200000	3420000	2000000	1190000	4680000	1690000	499000	3420000	1560000	1420000	2900000	1510000	3280000	454000	4430000	3060000	5280000	2270000	1400000	2570000	2500000	4210000	2520000	2190000	4300000
ALDH4A1	ALDH4A1	3440000	3220000	814000	2280000	1770000	4970000	1210000	2950000	129000	866000	2620000	961000	2300000	5010000	911000	5440000	1120000	106000	2480000	4520000	1230000	28700	2060000	80300	127000	2050000	2840000
ALDH5A1	ALDH5A1	1090000	1070000	56900	475000	1020000	703000	99600	1350000	141000	69700	686000	718000	65400	86100	123000	1120000	636000	273000	285000	670000	107000	64100	950000	212000	149000	141000	957000
ALDH6A1	ALDH6A1	1570000	161000	512000	156000	1160000	2120000	1550000	2340000	135000	145000	1340000	839000	243000	550000	467000	1470000	1370000	123000	938000	2010000	231000	66300	857000	101000	221000	107000	1670000
ALDH7A1	ALDH7A1	404000	1050000	362000	382000	1110000	1390000	91100	798000	343000	75800	404000	361000	310000	281000	346000	310000	533000	682000	572000	1080000	590000	146000	87100	639000	163000	1080000	735000
ALDH9A1	ALDH9A1	3900000	5990000	4050000	4880000	4880000	4160000	5960000	4370000	2600000	3800000	3550000	3860000	5060000	3800000	3500000	4400000	5710000	3270000	6140000	5550000	3040000	3710000	3650000	2790000	5460000	5030000	2960000
ALDOA	ALDOA	134000000	133000000	93500000	88400000	185000000	71800000	96700000	153000000	144000000	142000000	149000000	178000000	69100000	145000000	161000000	149000000	152000000	61100000	120000000	128000000	116000000	125000000	111000000	77800000	130000000	96500000	94100000
ALDOB	ALDOB	273000	813000	1770000	431000	4880000	131000	136000	498000	156000	80700	191000	312000	1500000	317000	330000	1130000	212000	1700000	141000	513000	194000	491000	79600	50600	82400	43500	808000
ALDOC	ALDOC	7130000	8840000	7360000	7070000	11800000	9850000	10800000	8350000	4990000	10000000	7290000	12000000	10600000	10800000	11000000	6540000	11800000	7450000	15300000	9250000	11300000	11100000	13200000	7930000	9600000	6660000	9710000
ALG1	ALG1	614000	722000	170000	146000	840000	822000	116000	627000	114000	63500	543000	365000	164000	677000	325000	610000	532000	182000	69800	830000	103000	66100	116000	1990000	193000	131000	471000
ALG10;ALG10B	ALG10	127000	714000	97200	94900	76500	125000	40900	477000	83600	108000	745000	106000	157000	99200	132000	956000	124000	151000	164000	122000	90300	144000	271000	211000	72300	173000	147000
ALG11	ALG11	519000	615000	120000	76400	173000	163000	76400	689000	220000	29600	636000	322000	88400	386000	235000	332000	507000	77700	69700	629000	99100	101000	96700	94200	243000	201000	117000
ALG2	ALG2	610000	601000	131000	74700	541000	171000	203000	753000	190000	86500	535000	52300	151000	987000	364000	686000	614000	77900	141000	805000	245000	76300	577000	210000	74800	514000	722000
ALG5	ALG5	2340000	3490000	2090000	841000	2130000	5300000	1750000	3060000	64100	607000	1580000	1600000	952000	2530000	1300000	2400000	2600000	101000	1360000	2270000	1750000	635000	1570000	113000	62500	1870000	2030000
ALG9	ALG9	254000	131000	132000	68800	117000	178000	146000	319000	782000	832000	510000	343000	48700	192000	60500	586000	78500	101000	112000	233000	85700	110000	103000	107000	158000	281000	108000
ALMS1	ALMS1	254000	2260000	13400000	87400	124000	122000	117000	1660000	1420000	92200	700000	1760000	133000	2980000	1040000	94000	2070000	67400	2020000	93000	156000	64200	123000	268000	1460000	4600000	1700000
ALOX12	ALOX12	27200000	16000000	14800000	15900000	21800000	7330000	12400000	34900000	17000000	23800000	31100000	14400000	7620000	23200000	5620000	26600000	18000000	9420000	11700000	13200000	15300000	23600000	12500000	9940000	17200000	12200000	19600000
ALOX12B	ALOX12B	72400	1810000	892000	73400	179000	2040000	116000	103000	80800	139000	95900	53300	63700	66500	107000	151000	138000	253000	145000	122000	191000	248000	280000	93000	92800	120000	659000
ALOX15	ALOX15	723000	113000	942000	1420000	71400	1530000	42300	559000	135000	43200	440000	99400	198000	320000	691000	68300	1120000	1170000	1790000	178000	77300	49700	1870000	152000	89600	200000	1290000
ALOX5	ALOX5	80000	229000	145000	131000	192000	114000	149000	84100	80300	331000	73900	234000	118000	74900	325000	154000	191000	222000	132000	80400	227000	128000	151000	60200	152000	89100	191000
ALPL	ALPL	2430000	12600000	13200000	8760000	5450000	4110000	9140000	5640000	4750000	8220000	2830000	5430000	10300000	5700000	8360000	1860000	6920000	9310000	9830000	6660000	7120000	10300000	8570000	11900000	7150000	7170000	5830000
ALS2	ALS2	251000	83300	71700	74500	64300	94900	193000	144000	136000	230000	143000	272000	129000	67200	168000	80900	106000	162000	67900	225000	75800	115000	187000	72800	106000	172000	114000
AMACR	AMACR	124000	3340000	81100	86900	149000	263000	130000	134000	59600	225000	301000	315000	154000	152000	122000	61600	233000	182000	67900	142000	89600	76400	265000	99400	81300	377000	265000
AMBP	AMBP	21300000	19000000	35600000	20800000	17200000	20100000	39500000	10800000	9300000	23300000	9370000	7010000	22500000	33400000	11900000	18600000	18500000	31300000	35900000	10800000	24500000	16300000	20900000	21900000	21200000	40100000	19200000
AMDHD2	AMDHD2	256000	708000	336000	163000	1810000	131000	203000	603000	483000	798000	517000	529000	472000	416000	755000	560000	761000	448000	839000	612000	827000	581000	529000	89100	740000	398000	947000
AMOTL1	AMOTL1	59200	77000	176000	450000	41700	132000	161000	164000	72500	270000	47400	69600	110000	152000	173000	36300	70500	145000	96100	90800	147000	148000	87800	122000	261000	129000	18500000
AMPD2	AMPD2	14500000	8910000	7710000	9290000	12600000	11500000	14400000	13100000	16400000	17300000	11900000	10500000	5040000	12600000	10600000	17600000	12100000	10700000	9620000	12500000	11800000	10400000	15400000	10400000	11200000	7490000	18600000
AMPD3	AMPD3	2870000	2360000	3500000	4920000	1430000	2820000	6510000	1720000	796000	4350000	1550000	1730000	3190000	1760000	3120000	370000	6360000	3180000	5580000	1880000	1570000	2680000	7670000	3840000	3280000	2600000	4130000
AMY1A;AMY1B;AMY1C	AMY1A	148000	94600	128000	86600	122000	108000	65500	150000	257000	437000	100000	119000	80800	287000	56000	98300	501000	98100	37800	98100	52400	63300	85600	180000	74700	151000	62900
ANAPC7	ANAPC7	362000	509000	152000	177000	435000	156000	97500	316000	676000	460000	405000	370000	403000	476000	368000	437000	288000	97900	76500	354000	184000	471000	478000	341000	446000	366000	436000
ANG	ANG	1830000	930000	188000	1040000	1200000	2010000	1470000	594000	87500	2310000	662000	828000	2150000	1250000	577000	125000	1540000	1430000	2970000	856000	377000	804000	1130000	178000	1950000	2950000	1160000
ANGPT1	ANGPT1	4700000	4290000	2370000	38200000	16600000	4980000	17800000	2380000	8920000	21900000	3980000	2070000	2000000	2940000	6660000	6570000	2880000	15300000	46500000	3040000	62500000	14500000	10600000	19000000	28200000	7230000	4060000
ANGPT2	ANGPT2	164000	153000	153000	144000	75700	361000	99100	45500	156000	198000	129000	67200	4630000	23200000	157000	106000	159000	164000	425000	105000	195000	603000	67700	259000	97800	119000	115000
ANGPTL2	ANGPTL2	908000	649000	4490000	251000	318000	249000	225000	70900	524000	242000	92000	95000	993000	402000	176000	857000	1570000	1100000	516000	187000	2860000	326000	14400000	2070000	2190000	653000	83000
ANGPTL3	ANGPTL3	507000	9360000	96100	11300000	7540000	3040000	5650000	1720000	21100000	913000	1220000	82100	930000	97100	751000	8150000	151000	99400	189000	748000	76700	611000	1290000	6500000	99200	87300	1900000
ANGPTL6	ANGPTL6	8150000	77000000	24900000	31200000	5190000	15600000	37300000	2730000	29700000	12900000	514000	5920000	24700000	30000000	10100000	23600000	3900000	34300000	52300000	924000	58700000	8760000	17300000	123000000	17900000	46500000	6650000
ANK1	ANK1	33400000	55100000	642000000	32700000	12400000	317000000	23700000	30800000	40500000	19100000	7840000	64100000	328000000	23300000	28100000	9850000	237000000	27500000	31700000	7420000	36800000	11300000	36600000	28300000	25200000	293000000	29600000
ANKFY1	ANKFY1	1350000	1250000	3440000	1400000	1010000	1250000	954000	1180000	745000	1450000	1010000	1170000	2180000	968000	1280000	860000	1960000	1240000	1350000	960000	866000	1260000	1240000	1460000	1130000	1390000	1000000
ANKH	ANKH	2140000	1440000	913000	133000	1220000	69100	1570000	516000	206000	954000	292000	870000	2170000	1190000	1090000	52800	199000	667000	1510000	696000	1340000	1480000	864000	1020000	1720000	146000	1130000
ANKHD1	ANKHD1	77800	66300	229000	4730000	3590000	153000	22400000	79900	202000	7400000	125000	191000	1960000	2470000	1760000	10400000	180000	132000	6420000	8120000	1310000	2440000	174000	156000	12500000	77600	11900000
ANKIB1	ANKIB1	94400	125000	94900	150000	86300	296000	77800	335000	413000	112000	221000	180000	43100	80800	195000	122000	189000	66900	160000	125000	63400	292000	95700	155000	151000	63600	132000
ANKMY2	ANKMY2	947000	545000	313000	650000	1000000	753000	445000	667000	729000	778000	917000	1030000	266000	757000	640000	693000	629000	92100	576000	839000	687000	694000	442000	258000	140000	314000	1110000
ANKRD13A	ANKRD13A	667000	737000	650000	691000	812000	592000	171000	896000	713000	893000	929000	584000	169000	738000	820000	494000	1320000	1210000	1710000	733000	1040000	829000	1220000	1110000	865000	797000	1060000
ANKRD24	ANKRD24	203000	1270000	53800	1420000	4890000	1780000	2280000	1920000	1140000	4080000	98400	1600000	151000	2170000	2630000	1820000	170000	1600000	2810000	3160000	6260000	3980000	2270000	99900	2360000	232000	180000
ANKRD27	ANKRD27	264000	92700	109000	90100	102000	197000	194000	518000	405000	111000	330000	524000	90800	296000	340000	307000	498000	138000	155000	675000	141000	369000	121000	84600	461000	497000	333000
ANKRD28	ANKRD28	909000	1030000	1140000	566000	821000	293000	794000	1010000	1000000	900000	1220000	1050000	1250000	1030000	782000	1150000	1020000	148000	1070000	672000	608000	844000	393000	633000	920000	543000	954000
ANKRD33B	ANKRD33B	68900	128000	150000	126000	81300	85900	203000	125000	184000	69700	27400	101000	86000	181000	96100	196000	42000	109000	190000	62000	197000	125000	64900	59700	152000	193000	169000
ANKRD44	ANKRD44	405000	594000	1920000	925000	289000	402000	793000	554000	124000	641000	500000	473000	460000	289000	766000	88300	1180000	787000	1030000	444000	86100	604000	1570000	780000	493000	728000	698000
ANKS1A	ANKS1A	1000000	990000	666000	1640000	839000	1650000	2070000	1010000	1190000	1570000	1050000	954000	867000	1210000	1020000	1320000	909000	207000	1310000	1000000	1400000	1060000	668000	194000	1220000	533000	1130000
ANO10	ANO10	1060000	1990000	705000	77000	1080000	781000	122000	2040000	228000	124000	1160000	1090000	410000	1220000	514000	1470000	1070000	109000	720000	1380000	90000	158000	703000	85700	128000	830000	1090000
ANO6	ANO6	17300000	9540000	6300000	16400000	15800000	6180000	16000000	12400000	10500000	24900000	14200000	12100000	5490000	8840000	13700000	11800000	10400000	7560000	12800000	17000000	21300000	28800000	13300000	35300000	17500000	10600000	11200000
ANP32A	ANP32A	85600	234000	174000	233000	188000	97000	70600	1630000	1660000	132000	1730000	1610000	125000	117000	1710000	86700	1400000	147000	132000	175000	101000	137000	122000	33000	53600	2160000	78600
ANP32B	ANP32B	497000	1490000	127000	186000	77500	686000	150000	1030000	1470000	290000	117000	1020000	160000	188000	1220000	414000	95000	174000	526000	726000	114000	493000	885000	131000	259000	170000	426000
ANPEP	ANPEP	6670000	36800000	17500000	8180000	5710000	881000	21000000	6680000	17900000	24600000	6840000	30300000	62300000	11900000	9440000	3370000	21400000	9130000	19300000	7710000	22200000	23500000	32700000	28500000	8810000	18400000	26200000
ANTXR2	ANTXR2	330000	728000	1200000	755000	345000	183000	534000	663000	371000	893000	644000	565000	668000	788000	886000	205000	903000	912000	849000	498000	1390000	677000	422000	1230000	879000	500000	826000
ANXA1	ANXA1	17200000	23100000	21800000	36200000	19300000	9010000	38600000	17100000	9720000	27500000	14500000	12300000	21300000	17700000	32900000	5110000	38000000	29300000	44200000	16100000	15200000	29300000	33800000	26500000	29700000	24100000	36000000
ANXA11	ANXA11	18500000	22900000	19900000	106000000	34700000	7630000	14500000	20200000	66000000	26400000	19000000	48500000	22000000	28200000	33900000	11500000	16000000	10200000	19000000	12900000	18100000	62400000	23500000	10600000	58100000	12000000	12100000
ANXA2	ANXA2	13900000	19400000	26600000	32900000	13100000	14900000	22300000	14700000	11900000	9370000	6750000	9290000	28500000	20800000	15200000	7650000	16400000	37200000	33100000	10500000	22400000	21200000	24200000	17300000	13400000	26000000	24400000
ANXA3	ANXA3	22400000	18900000	14600000	13400000	24000000	7460000	30900000	18600000	17400000	34800000	18500000	19800000	14700000	23900000	32600000	6450000	32600000	20300000	33100000	14100000	13600000	41100000	26000000	25700000	49000000	14600000	24800000
ANXA4	ANXA4	6390000	9710000	8170000	5460000	13400000	3120000	6470000	7990000	27800000	9120000	7140000	19800000	10900000	11600000	15200000	4280000	7030000	4640000	6560000	5490000	5860000	23900000	12700000	4990000	17600000	7350000	5930000
ANXA5	ANXA5	13600000	20400000	39400000	16900000	40500000	7170000	22100000	21100000	42600000	15100000	40700000	77400000	29100000	36900000	23200000	13400000	18200000	14900000	17800000	16800000	14500000	55200000	71000000	13200000	18600000	19500000	11900000
ANXA6	ANXA6	9130000	11800000	10300000	16600000	11000000	4610000	17000000	7920000	7780000	12300000	6000000	6320000	14400000	10900000	13700000	3760000	16000000	15200000	21300000	9730000	8900000	14400000	17000000	14400000	11900000	13000000	12000000
ANXA7	ANXA7	5280000	16900000	16200000	5820000	23500000	3840000	6430000	16000000	49500000	6880000	13100000	27900000	22200000	18600000	18700000	8570000	9240000	3720000	8490000	8960000	7260000	20200000	13700000	5020000	39400000	8710000	6010000
AOC3	AOC3	2180000	2630000	4510000	4690000	1020000	2130000	1720000	2160000	67800	1450000	814000	1310000	5270000	1970000	1230000	1340000	2140000	6340000	3580000	2050000	1770000	1440000	1690000	3740000	1430000	1540000	2800000
AP1B1	AP1B1	7650000	8660000	5580000	5620000	7600000	5150000	5280000	7120000	9090000	5060000	8360000	6470000	4820000	6640000	6320000	8650000	8100000	5460000	7270000	9940000	7110000	6490000	7460000	7670000	6790000	7840000	6920000
AP1G1	AP1G1	5120000	3920000	2170000	2680000	4130000	1880000	2450000	4400000	4270000	2270000	4940000	3450000	2370000	3960000	3250000	5110000	3030000	2240000	3040000	4640000	4340000	2600000	2280000	3510000	3490000	2660000	3020000
AP1G2	AP1G2	1950000	1870000	158000	1910000	1520000	762000	2450000	1220000	3290000	1190000	2240000	1160000	2330000	2060000	946000	1760000	2600000	174000	2830000	1440000	104000	1320000	726000	235000	1310000	1160000	1640000
AP1M1	AP1M1	8070000	7050000	3650000	4300000	6770000	2310000	4980000	8720000	7050000	4460000	7900000	8010000	3660000	6940000	7000000	7730000	8100000	3840000	5550000	7750000	5840000	6070000	5630000	6200000	5200000	4610000	5720000
AP1S1	AP1S1	1440000	1740000	898000	706000	1760000	1230000	980000	2100000	1650000	614000	1820000	2260000	409000	1560000	1940000	1840000	1920000	1160000	1560000	1760000	1580000	945000	1010000	1120000	2000000	1190000	1430000
AP1S2	AP1S2	5420000	3400000	1850000	2380000	4120000	2660000	3290000	4860000	3340000	2450000	3660000	3430000	2140000	4530000	3850000	4440000	4830000	2280000	3580000	4080000	4040000	2980000	2850000	3410000	2850000	3130000	4020000
AP2A1	AP2A1	5590000	7810000	8120000	5150000	5700000	4380000	5780000	6070000	7800000	4230000	5610000	6570000	7190000	5590000	5570000	6020000	6850000	4910000	6420000	7080000	6400000	5260000	5530000	6550000	5690000	6340000	4900000
AP2A2	AP2A2	1530000	1700000	2110000	1830000	960000	1990000	84300	1570000	1470000	1210000	1050000	1260000	2710000	1440000	1480000	1450000	1520000	1640000	1990000	1180000	1310000	1770000	1950000	69200	1270000	1600000	1840000
AP2B1	AP2B1	12500000	14400000	13800000	10200000	11500000	10600000	10100000	12300000	13200000	7660000	11700000	10000000	11700000	10700000	9780000	13700000	11700000	9950000	12100000	13500000	11200000	10300000	11500000	14000000	8590000	14300000	10600000
AP2M1	AP2M1	12300000	11700000	12400000	9400000	10400000	8780000	11200000	10400000	8710000	7890000	6990000	10000000	11800000	9080000	9110000	9960000	11000000	9750000	12900000	10100000	9530000	8720000	7950000	8620000	9710000	11300000	9870000
AP2S1	AP2S1	8820000	8350000	10200000	8360000	6830000	3440000	8370000	9730000	9920000	2800000	5610000	6600000	11200000	8120000	7290000	6750000	7730000	5850000	11000000	8230000	7770000	6970000	8530000	8020000	7550000	7310000	7750000
AP3B1	AP3B1	6250000	4640000	3090000	3150000	5400000	3870000	2330000	5400000	4360000	3680000	5880000	4630000	2060000	4160000	4210000	5440000	5590000	3270000	3460000	6310000	3470000	3790000	3380000	2910000	2950000	3820000	4760000
AP3D1	AP3D1	2350000	1950000	1680000	1440000	1800000	2550000	1610000	1870000	2240000	1430000	2120000	1890000	1700000	2480000	1560000	2710000	1750000	2530000	2380000	2280000	2840000	1540000	1720000	1930000	2260000	1320000	2310000
AP3M1	AP3M1	1380000	1020000	1430000	878000	1500000	1070000	802000	1830000	1370000	1120000	1420000	1530000	907000	1290000	1390000	1810000	1600000	94800	1300000	1850000	1570000	1470000	850000	709000	1260000	1000000	1370000
AP3S1	AP3S1	778000	1500000	93900	125000	719000	1760000	66200	1140000	1000000	506000	1440000	863000	114000	578000	604000	679000	1050000	75800	807000	1480000	678000	414000	80800	197000	691000	555000	639000
AP4B1	AP4B1	311000	247000	155000	83800	363000	318000	79300	205000	159000	195000	180000	208000	111000	171000	283000	189000	155000	133000	162000	199000	118000	146000	151000	105000	347000	191000	109000
AP4E1	AP4E1	452000	265000	95900	76300	358000	563000	166000	531000	612000	384000	396000	385000	144000	339000	429000	480000	492000	315000	132000	598000	390000	292000	228000	139000	647000	69000	586000
AP4M1	AP4M1	632000	357000	716000	2870000	522000	163000	144000	759000	515000	453000	568000	607000	546000	733000	617000	1060000	613000	144000	90100	546000	67100	728000	800000	252000	207000	87300	640000
AP4S1	AP4S1	114000	103000	51000	99800	81600	140000	104000	98300	97800	75600	463000	462000	96500	146000	431000	59700	385000	84500	122000	108000	119000	166000	59000	213000	340000	121000	104000
APAF1	APAF1	1930000	1640000	832000	2040000	1710000	354000	1440000	1790000	936000	1390000	2360000	1330000	1270000	1340000	1480000	1350000	2370000	1460000	1860000	1530000	989000	1540000	1510000	1940000	1970000	111000	1680000
APBA2	APBA2	204000	129000	138000	169000	471000	502000	87800	123000	108000	453000	122000	140000	128000	139000	69000	422000	66900	139000	334000	201000	460000	594000	247000	93900	441000	146000	349000
APBB1IP	APBB1IP	1800000	3160000	2110000	3050000	1520000	1570000	4510000	1650000	1260000	2280000	1290000	1200000	3070000	2830000	3010000	719000	3860000	4560000	4720000	2140000	2540000	2890000	3690000	3800000	3420000	2580000	3070000
APCS	APCS	12100000	49100000	36300000	8810000	3720000	4960000	177000000	35300000	60900000	8930000	3600000	76200000	31400000	46000000	32700000	10400000	10200000	151000000	8570000	15600000	7600000	21100000	27000000	34100000	10400000	24400000	24200000
APEH	APEH	8940000	12200000	39000000	17200000	10100000	15700000	7270000	9570000	9800000	11200000	7480000	14500000	25300000	7000000	9930000	6500000	21700000	5900000	10600000	5110000	14100000	7110000	8270000	33100000	9570000	33800000	7110000
APEX1	APEX1	126000	309000	173000	113000	69500	93500	79500	370000	185000	112000	266000	284000	86800	158000	319000	273000	336000	127000	323000	123000	109000	128000	85400	169000	181000	115000	93700
APH1B	APH1B	142000	399000	436000	73200	181000	55100	210000	417000	149000	99300	320000	501000	393000	468000	365000	241000	404000	165000	165000	277000	108000	537000	363000	728000	108000	116000	179000
APIP	APIP	179000	383000	199000	105000	378000	138000	104000	255000	339000	290000	255000	380000	109000	78300	307000	347000	140000	74900	59300	111000	107000	41000	319000	124000	592000	89600	97400
APLNR	APLNR	1340000	1270000	1910000	989000	743000	933000	430000	1400000	1680000	1750000	339000	1920000	1720000	2860000	1190000	676000	897000	1560000	1720000	1220000	537000	2840000	720000	894000	918000	3340000	721000
APLP2	APLP2	917000	1020000	73800	107000	1130000	1290000	84600	576000	159000	154000	298000	460000	89900	387000	358000	728000	779000	271000	215000	1720000	175000	51500	138000	85000	99900	175000	310000
APMAP	APMAP	6660000	7140000	5410000	4230000	6020000	9780000	7280000	6520000	2700000	2690000	5620000	4150000	3680000	7570000	3060000	9430000	6380000	3350000	6660000	7360000	4640000	4250000	4460000	7060000	4630000	5580000	6350000
APOA1	APOA1	603000000	456000000	1270000000	974000000	519000000	632000000	883000000	402000000	489000000	565000000	222000000	331000000	841000000	1160000000	327000000	798000000	863000000	2010000000	667000000	343000000	1190000000	774000000	840000000	3220000000	446000000	1520000000	575000000
APOA2	APOA2	15800000	4210000	22800000	15900000	6490000	27800000	9390000	4960000	18200000	2720000	10500000	5100000	13500000	17000000	4060000	5990000	13900000	26700000	5210000	20500000	14400000	14900000	12600000	37400000	10000000	20400000	6670000
APOA4	APOA4	36100000	18300000	26000000	45900000	19700000	20000000	37000000	24200000	18300000	21500000	15700000	13000000	34700000	26700000	20500000	31300000	57500000	47700000	40700000	14400000	58600000	54100000	45100000	73400000	39900000	24400000	22800000
APOA5	APOA5	3000000	2800000	13300000	7000000	2480000	4820000	8500000	3560000	230000	3080000	2040000	3640000	4550000	3800000	209000	5240000	2600000	7560000	4710000	18000000	7590000	6540000	6890000	8810000	4070000	4880000	3540000
APOB	APOB	184000000	83100000	871000000	1560000000	159000000	386000000	70000000	276000000	133000000	83000000	58200000	170000000	132000000	800000000	136000000	429000000	245000000	472000000	42300000	77600000	168000000	606000000	46800000	4260000000	406000000	831000000	236000000
APOBEC3C	APOBEC3C	80200	393000	153000	58400	221000	343000	154000	503000	455000	696000	446000	469000	128000	96900	340000	203000	255000	113000	80500	353000	121000	168000	53700	84000	89300	185000	176000
APOBEC3F	APOBEC3F	49900	49100	138000	130000	210000	414000	126000	329000	82300	66700	123000	760000	149000	86500	391000	457000	38800	190000	637000	269000	159000	91900	200000	248000	101000	88100	104000
APOBR	APOBR	1290000	1460000	118000	1790000	1280000	1080000	1770000	1550000	1300000	1260000	1180000	964000	91300	1030000	2200000	1310000	2960000	1400000	3460000	1230000	1390000	1620000	105000	2170000	1840000	869000	2020000
APOC1	APOC1	9450000	21400000	13800000	19300000	9840000	17800000	8870000	8740000	28300000	4850000	27800000	11200000	13800000	17000000	7360000	13100000	12400000	39800000	4710000	50900000	13400000	15800000	17600000	40500000	3500000	25400000	7990000
APOC2	APOC2	3630000	2090000	8000000	4590000	3400000	3420000	6750000	1860000	2840000	2440000	8940000	1250000	2610000	6140000	2140000	1500000	1680000	4590000	4060000	15400000	3160000	10200000	3350000	3210000	5470000	4360000	745000
APOC3	APOC3	15600000	6650000	13200000	13500000	7810000	9400000	14300000	7530000	12600000	6930000	84800000	7560000	10600000	15700000	12500000	3450000	7860000	14100000	7700000	69400000	9850000	40800000	14200000	12400000	14200000	14700000	6380000
APOC4	APOC4	1610000	2620000	3120000	3010000	1470000	1430000	4350000	2330000	3130000	1490000	4650000	3640000	1310000	8940000	1380000	2740000	1490000	2030000	1640000	18400000	1890000	3420000	1160000	3500000	6350000	6960000	1100000
APOD	APOD	63000000	15300000	68800000	50100000	23500000	75600000	36700000	15700000	10600000	27300000	12600000	12900000	47100000	82400000	29800000	45800000	26300000	34200000	26600000	19600000	25700000	42500000	14900000	190000000	62500000	101000000	28500000
APOE	APOE	140000000	147000000	249000000	263000000	87400000	82500000	276000000	99000000	95000000	140000000	60100000	86500000	226000000	142000000	74300000	117000000	210000000	375000000	129000000	60800000	277000000	358000000	124000000	622000000	135000000	205000000	137000000
APOF	APOF	1520000	10100000	8830000	13800000	7080000	3780000	3360000	4780000	9550000	768000	2600000	4770000	14700000	13600000	2820000	2680000	30800000	4930000	5180000	4400000	17200000	8470000	4330000	13500000	10700000	12400000	10000000
APOH	APOH	1030000000	129000000	542000000	827000000	373000000	506000000	241000000	111000000	92500000	546000000	401000000	125000000	273000000	408000000	210000000	264000000	466000000	176000000	240000000	1100000000	233000000	1200000000	108000000	216000000	189000000	1120000000	287000000
APOL1	APOL1	30300000	137000000	186000000	185000000	84300000	46400000	178000000	22600000	152000000	119000000	9610000	16900000	209000000	235000000	10400000	169000000	17500000	551000000	172000000	29500000	398000000	57100000	296000000	957000000	78900000	294000000	172000000
APOL3	APOL3	94400	235000	88100	123000	416000	91700	189000	126000	35200	112000	128000	131000	720000	369000	90300	121000	142000	50800	452000	82900	181000	45800	202000	42300	76700	115000	316000
APOM	APOM	5770000	5140000	18000000	16800000	5740000	21200000	6460000	6510000	7750000	5380000	4290000	5280000	6260000	22400000	3560000	10400000	7650000	9680000	4070000	10100000	5050000	7360000	3060000	38400000	12600000	17000000	6680000
APOO	APOO	1000000	669000	146000	72900	420000	1470000	207000	700000	94500	150000	752000	72800	84500	427000	82000	579000	433000	150000	211000	919000	113000	107000	138000	198000	116000	111000	400000
APOOL	APOOL	2900000	3680000	8130000	755000	2530000	4600000	2680000	2920000	184000	168000	2340000	1220000	67000	1490000	984000	3740000	2930000	474000	1070000	3150000	517000	61000	2090000	88900	3940000	1250000	2700000
APP	APP	7020000	7960000	2860000	3620000	7810000	5320000	4490000	8480000	2720000	2350000	3250000	4480000	2190000	6820000	2360000	9890000	6580000	2040000	3840000	11800000	4060000	1990000	4530000	4970000	1340000	5550000	5260000
APPL1	APPL1	2820000	2200000	1550000	2480000	2560000	3000000	2260000	2880000	2160000	2550000	2470000	1790000	1820000	2710000	2410000	2570000	2970000	2660000	3330000	2480000	2520000	2260000	2180000	2590000	2250000	1720000	3130000
APPL2	APPL2	8410000	3450000	4030000	4400000	6970000	3910000	5300000	6350000	5960000	8200000	8950000	6780000	3110000	6640000	5520000	6940000	6980000	3570000	4860000	7600000	7530000	7760000	6030000	4640000	6040000	5230000	5780000
APRT	APRT	4780000	7040000	3940000	2710000	5430000	116000	2880000	5550000	11900000	3850000	13700000	6110000	5370000	6190000	4030000	5820000	3990000	1750000	3870000	7600000	3310000	3830000	4100000	3440000	2280000	2020000	3680000
AQP1	AQP1	8590000	24900000	66500000	16300000	10200000	13200000	12800000	23400000	12200000	9070000	5700000	14400000	49200000	13600000	16400000	5910000	19400000	35700000	21000000	19900000	25100000	11400000	26700000	28300000	20800000	37300000	21600000
AQP9	AQP9	123000	428000	508000	623000	128000	192000	155000	507000	164000	128000	299000	254000	183000	108000	960000	68700	720000	211000	86200	263000	91600	437000	257000	533000	182000	147000	86900
ARAF	ARAF	1440000	1800000	1140000	1600000	1410000	1000000	1540000	1560000	1270000	1210000	1740000	1490000	1490000	1550000	1470000	1630000	1460000	1120000	1330000	1400000	1470000	1430000	1630000	1580000	974000	839000	1660000
ARAP1	ARAP1	7380000	4570000	4100000	5130000	7290000	3450000	5600000	7100000	6970000	6630000	8780000	5870000	3920000	6130000	6300000	6900000	7150000	4910000	6180000	7490000	6540000	6440000	5420000	5010000	6260000	4510000	6940000
ARCN1	ARCN1	7060000	5640000	3400000	5350000	6130000	8030000	4150000	7230000	8670000	15600000	6760000	5800000	3190000	6830000	5240000	9820000	7670000	4490000	8430000	7980000	8620000	5940000	9260000	4450000	6970000	4960000	7490000
ARF1	ARF1	43600000	47000000	39900000	30500000	48000000	4830000	33300000	44000000	68700000	38700000	51400000	52300000	55400000	60200000	58100000	28100000	25700000	27300000	35300000	25400000	44000000	56100000	34800000	49000000	40600000	16600000	21000000
ARF4	ARF4	15200000	24400000	16700000	11000000	15700000	2750000	11000000	20600000	29200000	14300000	20500000	27500000	17000000	22000000	16500000	14400000	10100000	8610000	11300000	9680000	13200000	19400000	13500000	14700000	15200000	4840000	7410000
ARF5	ARF5	3490000	5080000	3680000	3460000	4740000	2540000	3840000	4680000	4070000	2810000	4520000	4440000	6710000	5660000	4570000	3640000	2950000	5400000	5170000	3570000	7320000	6300000	5170000	6210000	5050000	3020000	2680000
ARF6	ARF6	8190000	19400000	17000000	9830000	12800000	3370000	11300000	13000000	14300000	7530000	11100000	14700000	19400000	17600000	14600000	5210000	8970000	17800000	16800000	9530000	13800000	15700000	15200000	15300000	13100000	12500000	8700000
ARFGAP1	ARFGAP1	117000	476000	156000	91900	83000	515000	112000	431000	78500	201000	311000	249000	133000	139000	353000	778000	592000	111000	157000	3770000	93200	82700	67100	71700	52300	719000	98100
ARFGAP2	ARFGAP2	95700	618000	89000	130000	96600	1250000	93000	671000	877000	920000	797000	803000	560000	90300	979000	1010000	1090000	146000	1440000	911000	120000	823000	213000	1670000	941000	1300000	1390000
ARFGAP3	ARFGAP3	112000	2030000	142000	1450000	1220000	51700	539000	379000	2530000	519000	86700	205000	1830000	330000	774000	391000	843000	117000	351000	912000	647000	451000	1990000	648000	400000	1310000	1410000
ARFGEF1	ARFGEF1	1730000	1240000	925000	1100000	1420000	2010000	1390000	1500000	2350000	2240000	2130000	1950000	1210000	1680000	1950000	1690000	1800000	775000	1310000	1680000	1720000	1860000	1410000	1020000	1950000	1130000	1600000
ARFGEF2	ARFGEF2	1060000	1290000	148000	1190000	1490000	1100000	131000	1070000	1310000	947000	1070000	813000	105000	522000	872000	697000	847000	671000	683000	1010000	2520000	1130000	1400000	119000	1120000	700000	949000
ARFIP1	ARFIP1	558000	1470000	581000	912000	524000	1350000	971000	1170000	627000	444000	1100000	784000	74400	650000	889000	754000	1240000	239000	1360000	611000	153000	644000	355000	182000	1410000	1240000	1160000
ARG1	ARG1	1360000	6440000	3280000	4980000	2490000	5710000	5000000	1300000	3340000	3370000	1480000	1200000	3440000	1970000	2590000	830000	3860000	2040000	6260000	1770000	1360000	2140000	2410000	2530000	3650000	980000	4990000
ARG2	ARG2	68600	103000	68200	110000	139000	197000	172000	149000	137000	155000	192000	99200	74300	352000	247000	124000	130000	134000	120000	190000	58800	81400	119000	118000	86600	77700	53600
ARHGAP1	ARHGAP1	19000000	15600000	8670000	10600000	24600000	14200000	12700000	21100000	20600000	12900000	24400000	21500000	8800000	18300000	21600000	18800000	20200000	6750000	15000000	17700000	13200000	13700000	12400000	8200000	19400000	8890000	13100000
ARHGAP10	ARHGAP10	1700000	1190000	633000	607000	1660000	1240000	90900	1700000	1590000	822000	1570000	1340000	589000	1550000	1140000	1900000	1180000	623000	1510000	1760000	1970000	1500000	1080000	1260000	1070000	1120000	1280000
ARHGAP12	ARHGAP12	253000	290000	70200	107000	93800	264000	94300	123000	153000	125000	319000	189000	66400	258000	201000	161000	67700	131000	142000	137000	110000	235000	108000	62400	119000	139000	303000
ARHGAP15	ARHGAP15	1560000	1330000	1750000	1480000	1160000	974000	1690000	1210000	771000	1830000	977000	1210000	2000000	2020000	1830000	991000	1530000	1280000	2070000	1420000	1470000	1690000	1840000	1720000	1940000	1870000	1350000
ARHGAP17	ARHGAP17	2230000	2690000	2450000	21300000	2710000	2180000	1780000	2680000	2870000	1850000	2650000	2690000	2720000	2900000	2830000	2520000	2820000	4420000	4140000	2900000	3050000	2830000	5790000	2690000	2820000	3910000	3440000
ARHGAP18	ARHGAP18	17900000	11800000	9300000	11300000	17700000	10800000	9450000	15800000	18300000	19800000	17100000	28100000	9320000	13300000	19900000	16300000	13900000	7400000	10100000	16400000	18700000	22400000	15500000	9980000	14500000	12100000	10900000
ARHGAP21	ARHGAP21	253000	231000	124000	95200	118000	442000	64200	418000	120000	153000	220000	254000	68900	91700	296000	243000	269000	249000	118000	284000	64100	200000	332000	97100	162000	191000	364000
ARHGAP25	ARHGAP25	1940000	2790000	2470000	3870000	2350000	1940000	4130000	2740000	1990000	2740000	1950000	1860000	2650000	2710000	2490000	1670000	3220000	2980000	4510000	2970000	1620000	2650000	4900000	3860000	3280000	3250000	3530000
ARHGAP27	ARHGAP27	229000	652000	702000	518000	71900	413000	698000	402000	42100	328000	179000	142000	534000	99400	499000	72200	471000	1010000	947000	466000	214000	517000	937000	615000	458000	1580000	882000
ARHGAP30	ARHGAP30	902000	1250000	1470000	1240000	819000	1220000	1140000	898000	171000	1020000	645000	709000	1590000	1410000	1120000	195000	1780000	1400000	2160000	1230000	1290000	1330000	2560000	1250000	1300000	3160000	1770000
ARHGAP35	ARHGAP35	320000	333000	197000	94900	470000	152000	44700	397000	328000	236000	351000	513000	292000	112000	431000	115000	446000	96800	88100	510000	138000	398000	162000	112000	449000	327000	80400
ARHGAP4	ARHGAP4	3880000	2790000	3120000	4440000	4010000	3030000	4490000	3420000	4760000	5520000	3690000	5810000	4330000	3680000	4420000	3120000	5190000	4870000	5360000	3900000	4360000	7370000	5940000	4080000	6170000	3990000	4720000
ARHGAP45	ARHGAP45	10400000	8470000	6550000	6990000	9560000	5920000	6330000	9970000	9770000	11600000	12000000	9050000	4990000	9430000	8930000	9260000	10600000	5450000	6760000	10900000	7920000	9150000	12900000	6460000	7090000	7560000	7990000
ARHGAP5	ARHGAP5	265000	340000	146000	108000	360000	249000	88800	439000	367000	249000	379000	493000	175000	396000	449000	298000	247000	85600	82200	350000	289000	411000	338000	233000	113000	169000	466000
ARHGAP6	ARHGAP6	8090000	5000000	2470000	7250000	5460000	9470000	6360000	7140000	8970000	9790000	9920000	7060000	3410000	5840000	8970000	12400000	9370000	6080000	7290000	11900000	9990000	8990000	7580000	7410000	7480000	8030000	10500000
ARHGAP9	ARHGAP9	98200	213000	596000	72500	198000	313000	231000	225000	161000	825000	269000	306000	571000	544000	292000	125000	547000	160000	708000	418000	141000	308000	525000	60800	976000	958000	609000
ARHGDIA	ARHGDIA	32100000	33400000	24500000	19800000	27400000	10700000	25200000	33900000	27900000	23200000	35100000	34900000	25600000	29000000	38400000	25300000	32900000	21500000	32200000	21200000	24600000	30300000	22000000	22200000	26400000	23200000	25600000
ARHGDIB	ARHGDIB	116000000	94000000	79300000	99000000	95500000	52800000	148000000	86800000	95400000	122000000	80700000	90800000	57600000	93900000	114000000	77600000	109000000	97400000	158000000	98000000	107000000	115000000	112000000	106000000	161000000	110000000	112000000
ARHGEF1	ARHGEF1	2760000	3380000	3460000	3900000	2660000	2080000	3670000	3070000	1350000	3170000	2220000	2210000	3770000	3110000	3060000	1890000	4330000	3890000	4570000	2890000	3060000	3190000	4290000	3720000	3310000	3600000	3870000
ARHGEF10	ARHGEF10	580000	527000	91200	229000	74100	159000	150000	303000	328000	113000	273000	242000	52400	448000	392000	601000	282000	66400	173000	143000	113000	83700	255000	119000	348000	193000	67600
ARHGEF11	ARHGEF11	82900	125000	334000	742000	325000	137000	188000	117000	108000	372000	120000	104000	124000	71300	389000	161000	516000	146000	588000	340000	146000	159000	252000	144000	466000	159000	289000
ARHGEF12	ARHGEF12	2050000	1660000	1570000	1870000	1890000	1870000	1970000	2020000	2340000	1940000	2430000	2240000	1610000	1880000	2510000	2060000	2230000	1910000	2060000	2230000	2310000	2230000	2120000	2200000	1670000	2490000	2520000
ARHGEF15	ARHGEF15	360000	894000	1250000	1370000	346000	897000	743000	874000	222000	366000	290000	322000	1480000	768000	576000	239000	686000	2390000	1450000	734000	1150000	861000	1240000	1260000	887000	1420000	1270000
ARHGEF18	ARHGEF18	907000	1390000	71500	2360000	1260000	1640000	3330000	584000	206000	1780000	821000	604000	48900	3280000	972000	75600	2630000	3890000	3990000	1180000	1150000	1980000	2350000	2620000	2870000	1440000	2710000
ARHGEF2	ARHGEF2	6360000	6070000	2740000	9830000	5570000	3290000	6600000	4860000	4010000	10600000	4310000	4040000	2700000	4840000	6660000	3640000	13100000	7720000	10800000	4370000	4060000	5890000	6760000	8770000	8570000	3090000	10100000
ARHGEF6	ARHGEF6	2450000	1610000	1540000	2440000	2010000	1170000	2040000	1810000	4400000	2950000	1840000	1510000	1690000	1920000	1990000	1690000	2430000	2210000	3340000	2860000	1820000	2040000	2800000	1300000	1450000	2310000	2730000
ARHGEF7	ARHGEF7	4080000	3020000	3420000	3930000	3780000	4230000	4310000	3700000	5840000	7770000	4050000	3850000	2620000	4000000	3730000	4450000	3740000	4050000	5310000	4400000	4110000	4000000	5710000	4570000	3540000	4460000	6790000
ARID5B	ARID5B	122000	103000	78600	121000	57800	79700	55100	267000	127000	106000	183000	125000	195000	138000	105000	164000	88300	149000	55500	70700	99500	152000	155000	72700	279000	131000	102000
ARIH1	ARIH1	430000	223000	192000	74300	322000	92800	154000	692000	354000	1400000	573000	659000	47600	491000	746000	295000	594000	107000	659000	216000	475000	709000	93200	146000	541000	293000	611000
ARIH2	ARIH2	259000	221000	94400	107000	144000	155000	59500	139000	286000	55100	324000	238000	67300	189000	204000	221000	265000	83200	115000	313000	73300	446000	252000	149000	116000	261000	110000
ARL1	ARL1	1070000	966000	932000	773000	884000	56200	60300	922000	334000	432000	810000	500000	627000	955000	625000	1060000	515000	1170000	1070000	722000	458000	728000	983000	964000	925000	258000	845000
ARL13B	ARL13B	779000	588000	65400	73000	185000	148000	113000	360000	632000	553000	544000	837000	84100	235000	564000	106000	391000	122000	113000	339000	217000	918000	508000	84900	1050000	554000	708000
ARL15	ARL15	1900000	2810000	2140000	2520000	1920000	890000	1810000	1720000	2350000	2010000	1740000	1880000	2670000	1930000	2030000	1310000	1790000	3010000	2010000	2080000	1980000	2050000	2120000	2350000	2690000	2450000	2220000
ARL2	ARL2	956000	2030000	885000	882000	1470000	554000	2310000	1540000	1270000	1230000	1860000	1470000	1640000	1380000	1050000	992000	1150000	77400	1400000	1610000	1320000	836000	679000	850000	885000	529000	660000
ARL3	ARL3	1140000	1320000	1050000	1560000	1120000	412000	1650000	1190000	1480000	571000	1350000	1130000	1340000	1370000	1160000	596000	988000	718000	1330000	1120000	957000	953000	1350000	720000	1580000	1270000	931000
ARL6IP1	ARL6IP1	1060000	2830000	159000	157000	2820000	143000	1260000	2410000	270000	78800	2310000	1650000	119000	1660000	913000	2990000	2560000	86200	82200	3940000	83600	161000	1510000	307000	98900	193000	1530000
ARL6IP5	ARL6IP5	20500000	24200000	5840000	3030000	12600000	10600000	9860000	33100000	2690000	3860000	27100000	15300000	7330000	21100000	8580000	23900000	17100000	3130000	9160000	20400000	7670000	2560000	4340000	6500000	1540000	5180000	12400000
ARL8A	ARL8A	7800000	5870000	2210000	5040000	8970000	1760000	5070000	9430000	4620000	4070000	5640000	5090000	2740000	5550000	4820000	6100000	7150000	3810000	6090000	8930000	5980000	4940000	5880000	9540000	4860000	2790000	5530000
ARL8B	ARL8B	12300000	8970000	3050000	7050000	14700000	5980000	6850000	14800000	6150000	7010000	8540000	7660000	4350000	9480000	7820000	10000000	11600000	5230000	9090000	14700000	8310000	5660000	6710000	11900000	4260000	4440000	8540000
ARMC1	ARMC1	112000	193000	146000	189000	131000	192000	101000	118000	110000	110000	50100	95500	107000	178000	124000	267000	191000	63800	135000	368000	151000	104000	106000	79400	116000	105000	111000
ARMC10	ARMC10	113000	62600	133000	231000	118000	83700	131000	285000	178000	104000	319000	94600	148000	325000	110000	78100	281000	81100	77400	368000	132000	58300	98800	108000	99900	328000	162000
ARMC6	ARMC6	1140000	1490000	119000	110000	981000	65500	916000	1170000	57700	674000	896000	651000	118000	134000	941000	1010000	908000	98100	871000	1160000	183000	104000	156000	73500	195000	1100000	164000
ARMC8	ARMC8	1170000	1340000	1030000	662000	974000	824000	629000	1330000	1780000	1390000	1230000	1310000	1050000	1470000	1020000	1340000	1160000	538000	709000	781000	937000	726000	596000	363000	1180000	761000	1160000
ARMCX3	ARMCX3	842000	1050000	312000	308000	672000	1250000	251000	1570000	1140000	137000	1260000	471000	70300	760000	530000	1100000	1010000	273000	513000	1430000	526000	254000	717000	338000	178000	439000	794000
ARMH3	ARMH3	507000	193000	442000	280000	547000	42900	100000	648000	458000	523000	845000	520000	492000	688000	380000	642000	785000	118000	152000	583000	213000	525000	208000	105000	644000	658000	1630000
ARMT1	ARMT1	695000	834000	473000	653000	1080000	121000	85300	935000	654000	811000	833000	1050000	251000	975000	1220000	435000	1000000	90900	728000	424000	105000	705000	862000	120000	1430000	424000	868000
ARPC1A	ARPC1A	5620000	4680000	4090000	4880000	4640000	2730000	127000	4370000	5120000	4930000	6430000	6280000	3470000	5160000	4360000	4560000	4210000	4610000	6120000	4350000	4720000	5130000	6360000	6410000	3090000	2700000	2870000
ARPC1B	ARPC1B	45300000	29200000	21200000	28400000	46900000	16200000	28600000	38400000	31600000	44800000	45400000	42500000	18800000	42600000	33500000	42300000	39700000	21200000	30700000	35600000	28000000	31400000	32000000	27900000	29400000	27100000	29600000
ARPC2	ARPC2	57000000	48300000	36000000	43100000	62000000	27900000	39300000	52500000	47600000	61000000	48700000	51300000	26100000	57800000	46100000	64200000	45300000	39700000	39500000	49600000	47800000	50900000	48900000	41600000	43000000	36200000	39700000
ARPC3	ARPC3	11700000	38700000	11400000	14000000	26600000	35500000	21900000	26900000	57800000	10700000	75900000	20100000	12300000	25500000	13200000	26300000	28300000	10600000	21000000	88100000	14800000	10900000	16000000	8500000	29900000	13200000	22100000
ARPC4	ARPC4	28300000	27000000	24000000	16400000	31400000	17400000	23500000	22200000	79000000	24800000	88400000	22000000	22600000	30700000	14100000	28600000	21300000	13700000	23900000	84900000	22800000	20700000	19100000	15700000	28000000	12500000	25200000
ARPC5	ARPC5	14400000	32000000	13800000	16600000	28600000	16900000	15200000	29500000	36000000	8720000	47700000	30700000	11500000	32200000	21500000	28800000	31900000	16100000	21200000	40400000	19600000	17800000	27400000	18000000	22600000	18100000	15100000
ARPC5L	ARPC5L	538000	2440000	1730000	1460000	1050000	234000	1010000	1280000	2290000	394000	2590000	1050000	1960000	1420000	845000	1360000	1030000	3070000	1880000	3550000	354000	753000	1850000	92200	106000	1640000	875000
ARPP19	ARPP19	136000	610000	139000	175000	122000	90100	39100	833000	827000	112000	462000	695000	229000	121000	405000	96200	634000	643000	286000	658000	76600	290000	756000	245000	160000	145000	138000
ARR3	ARR3	1670000	750000	244000	3060000	321000	123000	1220000	1250000	631000	778000	992000	2090000	237000	2440000	1150000	1320000	322000	498000	256000	263000	1570000	288000	74300	210000	89400	263000	323000
ARRB1	ARRB1	19600000	16300000	11200000	12300000	21000000	8690000	9670000	16000000	19800000	17000000	19600000	16600000	6700000	19700000	17400000	18700000	13100000	9220000	9430000	18300000	14200000	15700000	16700000	11400000	15100000	11400000	11800000
ARRB2	ARRB2	2290000	2590000	3730000	4060000	2440000	2290000	4180000	2080000	1690000	3550000	1560000	2330000	2980000	2250000	2690000	739000	3670000	3650000	4010000	2000000	2030000	2510000	3640000	4080000	3250000	2230000	3290000
ARRDC1	ARRDC1	3500000	5640000	12100000	8490000	4070000	915000	7520000	4060000	3270000	4270000	2910000	3550000	16600000	5590000	4770000	2180000	4280000	11600000	6850000	3140000	8680000	6420000	9790000	10300000	3400000	7290000	5750000
ARSA	ARSA	1610000	1580000	89400	103000	2880000	210000	88000	1590000	131000	139000	1060000	872000	392000	153000	462000	1490000	1180000	211000	121000	1670000	130000	127000	1460000	63800	145000	1090000	1370000
ART4	ART4	596000	2290000	3220000	1390000	529000	1890000	114000	759000	572000	626000	357000	1050000	1830000	939000	1440000	51500	1510000	83000	1150000	915000	1720000	200000	1850000	1230000	1530000	1560000	580000
ARVCF	ARVCF	486000	3110000	1870000	1450000	2550000	3140000	3010000	1120000	145000	478000	212000	1090000	1500000	732000	1730000	1310000	1000000	1400000	1800000	985000	1890000	808000	1250000	893000	2150000	1730000	1420000
ASAH1	ASAH1	3550000	4310000	2250000	3620000	4310000	4100000	2490000	4340000	1400000	1040000	2830000	2750000	74300	3170000	2030000	4100000	2820000	2820000	3080000	4110000	3150000	1430000	2960000	115000	98100	2750000	3270000
ASAP1	ASAP1	7510000	4470000	5010000	4900000	5000000	5440000	4210000	5630000	4960000	4980000	5550000	4970000	3090000	4970000	5260000	5540000	5700000	3460000	4150000	4780000	6460000	5900000	7060000	6050000	6970000	6160000	4640000
ASAP2	ASAP2	7210000	4210000	3160000	4300000	6250000	4830000	3680000	6480000	5710000	6520000	7640000	5230000	2890000	6240000	5060000	7330000	5390000	4300000	4590000	6970000	6050000	6170000	6440000	5250000	4390000	4370000	5830000
ASCC1	ASCC1	338000	93800	209000	144000	95800	106000	101000	354000	233000	101000	383000	346000	148000	139000	268000	84100	251000	161000	60300	245000	135000	97500	62300	231000	176000	72700	108000
ASCC3	ASCC3	119000	275000	145000	74400	65700	135000	178000	140000	341000	159000	678000	231000	128000	156000	152000	242000	330000	181000	85500	151000	146000	132000	155000	146000	55500	212000	130000
ASGR2	ASGR2	93300	137000	146000	176000	184000	37700	156000	65700	92700	222000	197000	39600	92600	90600	79700	333000	80700	120000	83300	60400	92700	67300	148000	100000	196000	84000	73700
ASL	ASL	3380000	8900000	3890000	2740000	3600000	2730000	4060000	3700000	3360000	3000000	4060000	4280000	2430000	3550000	4030000	3460000	4570000	2390000	2870000	3270000	3330000	3610000	3230000	6140000	3210000	3220000	3250000
ASMTL	ASMTL	2530000	3330000	1850000	1900000	2910000	1450000	2190000	2740000	2180000	1670000	3090000	1450000	2080000	3730000	2800000	3360000	2770000	1720000	4440000	4130000	2700000	2470000	3390000	120000	3290000	3500000	3170000
ASPH	ASPH	1530000	1140000	828000	114000	1400000	1570000	1230000	1440000	194000	935000	956000	646000	87900	1160000	660000	1480000	1280000	1830000	841000	1390000	333000	739000	1220000	83100	717000	406000	1310000
ASPM	ASPM	87100	321000	309000	324000	69200	151000	170000	181000	105000	199000	127000	244000	354000	140000	280000	343000	235000	631000	260000	51800	175000	222000	315000	348000	89600	284000	160000
ASPN	ASPN	117000	117000	400000	717000	326000	234000	1660000	546000	110000	262000	186000	165000	106000	121000	118000	469000	91800	492000	604000	148000	379000	273000	440000	129000	77000	347000	345000
ASPRV1	ASPRV1	97600	423000	127000	76600	148000	251000	71700	111000	210000	135000	172000	158000	120000	243000	196000	216000	76800	107000	73900	40500	194000	171000	310000	111000	94200	45500	112000
ASPSCR1	ASPSCR1	3030000	1160000	1450000	2210000	1440000	806000	3500000	1060000	1080000	1540000	1010000	1480000	1540000	781000	1400000	886000	1700000	796000	1590000	1110000	2410000	1050000	1480000	2150000	1580000	3440000	1760000
ASRGL1	ASRGL1	141000	95400	196000	128000	76700	59900	101000	284000	417000	143000	280000	91900	84300	119000	288000	81900	330000	152000	87900	250000	66900	95200	2270000	49600	736000	62400	293000
ASS1	ASS1	1330000	2040000	2880000	2350000	1670000	1430000	2320000	1430000	686000	1630000	529000	403000	2570000	1760000	1140000	1250000	2530000	3950000	1890000	922000	1680000	1530000	1260000	2220000	1650000	2160000	2070000
ASTN2	ASTN2	70500	263000	95000	127000	178000	351000	98700	91300	193000	128000	173000	153000	149000	111000	115000	162000	138000	105000	125000	83300	233000	137000	58600	83400	147000	175000	122000
ASXL1	ASXL1	707000	2000000	2030000	4710000	1030000	1550000	2720000	1100000	207000	734000	729000	445000	138000	2210000	301000	1420000	914000	99600	1520000	822000	424000	546000	319000	9240000	1470000	740000	1060000
ATAD1	ATAD1	190000	1020000	186000	181000	155000	620000	290000	301000	212000	196000	220000	161000	414000	114000	203000	217000	164000	149000	137000	340000	213000	94600	118000	55000	53900	119000	230000
ATAD3A	ATAD3A	2210000	2530000	809000	586000	1760000	3870000	1370000	2670000	104000	366000	1530000	1240000	145000	1560000	788000	2300000	1550000	130000	1070000	2260000	1100000	62400	1090000	2220000	303000	1120000	1710000
ATE1	ATE1	2650000	1890000	1180000	1710000	2000000	2220000	1470000	2360000	1930000	1510000	2200000	1940000	1740000	1890000	2000000	1710000	2270000	1240000	1670000	2190000	2060000	2310000	2500000	1280000	2000000	1740000	2600000
ATG14	ATG14	109000	92700	181000	111000	76000	77100	100000	34200	183000	98700	87100	59600	217000	92700	104000	43800	203000	129000	216000	59100	272000	223000	147000	130000	282000	82600	244000
ATG16L1	ATG16L1	430000	355000	112000	118000	71900	247000	144000	315000	836000	202000	251000	360000	136000	51800	457000	354000	428000	199000	189000	411000	99600	315000	1520000	439000	104000	568000	217000
ATG2A	ATG2A	111000	498000	407000	119000	265000	263000	99700	238000	598000	282000	306000	292000	105000	101000	333000	296000	381000	125000	490000	311000	1600000	308000	185000	71700	104000	384000	287000
ATG2B	ATG2B	104000	107000	41400	223000	116000	166000	53800	140000	91700	83600	142000	217000	71700	85800	265000	67300	78000	176000	106000	59400	173000	111000	47900	102000	148000	26800	95700
ATG3	ATG3	2000000	2190000	2110000	2570000	1630000	1370000	2130000	1420000	1850000	1890000	2290000	1890000	971000	1880000	2450000	1600000	2640000	2020000	2380000	2180000	2100000	2170000	1970000	1950000	1980000	2260000	2040000
ATG4A	ATG4A	120000	1630000	58900	115000	176000	57400	100000	562000	188000	295000	519000	127000	111000	123000	662000	105000	492000	133000	1200000	55300	214000	645000	102000	158000	782000	150000	119000
ATG4B	ATG4B	351000	639000	279000	1220000	261000	195000	118000	629000	783000	499000	713000	665000	64600	120000	526000	378000	603000	122000	106000	2510000	83000	609000	455000	105000	305000	403000	426000
ATG4C	ATG4C	206000	155000	102000	64000	119000	130000	162000	185000	127000	97800	125000	104000	79400	84700	214000	110000	175000	148000	131000	96900	297000	129000	91000	96700	100000	99000	78400
ATG5	ATG5	324000	312000	843000	109000	595000	96300	148000	452000	262000	97300	442000	319000	202000	140000	430000	478000	514000	118000	114000	430000	305000	99000	121000	170000	174000	362000	423000
ATG7	ATG7	2450000	2110000	2220000	2090000	1990000	2220000	2460000	1780000	1550000	2230000	2030000	1890000	1390000	2090000	1980000	1410000	2780000	1490000	2260000	1760000	159000	1800000	2000000	1270000	2220000	1650000	1910000
ATG9A	ATG9A	1510000	1090000	1780000	1200000	780000	2260000	1620000	946000	515000	1050000	513000	1790000	2110000	995000	1760000	973000	1060000	112000	1650000	503000	2210000	879000	134000	61300	2200000	1510000	1610000
ATIC	ATIC	10600000	12500000	7420000	5970000	12000000	6130000	7860000	5460000	9200000	9400000	10800000	11500000	6700000	10500000	12400000	8760000	10500000	6280000	10400000	7430000	9090000	10100000	9820000	6220000	10500000	9480000	7380000
ATL1	ATL1	2400000	2370000	1120000	978000	2030000	1460000	303000	2440000	204000	104000	1690000	1210000	67200	2140000	771000	2850000	1470000	70600	614000	2370000	533000	256000	1560000	359000	109000	1330000	1500000
ATL2	ATL2	244000	2350000	82900	57600	94600	1140000	90900	389000	96000	177000	465000	386000	215000	195000	67200	214000	931000	147000	202000	426000	43600	105000	99700	144000	92500	83000	90000
ATL3	ATL3	6580000	5730000	5120000	1660000	6520000	8450000	2880000	6120000	1030000	1160000	4630000	3360000	3500000	6310000	2560000	6920000	6010000	2810000	3740000	7200000	3110000	1390000	4330000	1810000	134000	4850000	5200000
ATOX1	ATOX1	84900	155000	89400	134000	204000	157000	92000	181000	1390000	132000	663000	286000	70900	118000	128000	133000	206000	315000	222000	280000	57600	330000	126000	199000	94000	69000	125000
ATP11A	ATP11A	878000	848000	748000	1610000	961000	409000	1810000	836000	521000	1560000	795000	977000	569000	963000	1030000	476000	1570000	822000	1250000	1080000	1130000	1500000	1130000	1310000	1340000	815000	912000
ATP11B	ATP11B	2690000	2280000	2230000	2940000	2090000	1780000	3400000	1970000	1960000	1630000	2090000	2280000	2020000	2220000	2690000	1790000	2220000	2380000	3420000	2750000	3300000	2840000	2580000	3230000	4010000	2390000	1900000
ATP11C	ATP11C	1060000	1350000	1940000	1610000	1330000	1520000	1460000	1290000	917000	1730000	949000	1510000	1680000	1310000	1440000	668000	1590000	1320000	1650000	1520000	1440000	2140000	1110000	1630000	1720000	1950000	1570000
ATP13A1	ATP13A1	923000	1040000	128000	47200	869000	934000	101000	1010000	106000	107000	830000	446000	126000	678000	319000	860000	603000	65600	325000	937000	57900	611000	369000	86900	61700	364000	837000
ATP13A3	ATP13A3	256000	1330000	63500	76700	135000	97500	55400	134000	144000	90900	104000	500000	89000	61600	739000	105000	143000	152000	204000	112000	116000	73700	140000	137000	174000	156000	140000
ATP1A1	ATP1A1	45100000	96900000	70700000	68700000	44800000	33000000	65700000	35000000	30200000	51200000	22900000	60900000	76900000	49300000	77700000	18200000	41200000	58300000	70300000	51100000	67100000	65200000	61800000	81000000	88700000	77500000	53800000
ATP1B1	ATP1B1	2790000	8150000	5260000	4060000	3060000	2150000	4080000	3070000	2770000	5920000	1150000	8440000	5570000	4420000	7820000	1480000	2170000	4730000	7030000	4310000	3940000	5020000	3810000	4440000	6850000	4960000	5020000
ATP1B2	ATP1B2	206000	739000	1100000	456000	332000	149000	91100	170000	268000	198000	50100	250000	551000	126000	599000	509000	250000	200000	84000	167000	707000	268000	233000	124000	522000	593000	335000
ATP1B3	ATP1B3	20500000	49300000	31600000	31600000	20900000	4920000	20600000	16600000	17200000	19000000	13200000	28200000	34400000	22700000	34500000	9900000	20300000	21200000	23200000	24900000	29400000	29400000	31400000	36400000	21000000	31600000	21400000
ATP2A1	ATP2A1	585000	93500	143000	659000	469000	1950000	227000	673000	50500	199000	670000	538000	236000	141000	643000	248000	805000	70600	574000	303000	255000	256000	99200	209000	229000	25000	193000
ATP2A2	ATP2A2	19900000	20200000	6920000	4890000	17600000	16200000	7890000	21300000	5140000	2780000	17100000	9940000	4880000	16900000	7000000	18100000	16700000	4090000	8080000	15600000	7710000	2940000	8710000	5300000	2100000	7540000	13100000
ATP2A3	ATP2A3	50500000	32000000	14800000	13100000	43400000	50400000	24400000	43900000	7280000	6780000	38200000	16400000	11900000	43300000	13000000	51700000	41100000	10900000	17400000	41400000	21000000	6980000	23300000	11800000	5780000	21600000	45100000
ATP2B1	ATP2B1	2350000	4300000	5660000	5130000	2810000	3880000	5170000	2350000	2000000	3090000	1980000	2780000	6460000	3600000	3730000	1870000	3530000	5850000	5700000	5040000	4630000	4400000	5250000	6210000	4300000	5270000	4460000
ATP2B3	ATP2B3	558000	85400	98800	916000	681000	454000	542000	173000	116000	102000	74600	216000	146000	275000	81100	70900	78000	628000	961000	278000	633000	127000	522000	932000	334000	62900	690000
ATP2B4	ATP2B4	8210000	14600000	22600000	18300000	8000000	10800000	15900000	8070000	5520000	8560000	4470000	8070000	20700000	11000000	10200000	3770000	11400000	17400000	16500000	7520000	15000000	11300000	13600000	18300000	13800000	17500000	13400000
ATP2C1	ATP2C1	2390000	3160000	1940000	1400000	2260000	2620000	2200000	3490000	2220000	2370000	2600000	3370000	1120000	3160000	2490000	2760000	2800000	1040000	2380000	2150000	2950000	1510000	2200000	1430000	1900000	1720000	2310000
ATP5F1A	ATP5F1A	62900000	80700000	18100000	23400000	59100000	70300000	33500000	99800000	3300000	7540000	61000000	36800000	9420000	46700000	20900000	70300000	59500000	15400000	32400000	68600000	24300000	7870000	28900000	17000000	4360000	28300000	58800000
ATP5F1B	ATP5F1B	52600000	65400000	14600000	15600000	51900000	83400000	27000000	73000000	2570000	6110000	51600000	29400000	10900000	37900000	17400000	64100000	50100000	12600000	26700000	72700000	25400000	7030000	31600000	14200000	3750000	25300000	49500000
ATP5F1C	ATP5F1C	6810000	9720000	1930000	3740000	6110000	6160000	3990000	11300000	191000	721000	7710000	4140000	936000	4690000	2300000	8190000	6480000	1700000	3250000	8080000	3250000	1240000	3790000	1780000	96300	3260000	4840000
ATP5F1D	ATP5F1D	3020000	8470000	3520000	333000	1810000	3520000	146000	8190000	159000	136000	7810000	1960000	175000	3350000	1180000	3010000	3130000	523000	1620000	5120000	236000	311000	853000	690000	67700	886000	2420000
ATP5F1E	ATP5F1E	2050000	3500000	164000	885000	2250000	3870000	1570000	2850000	124000	203000	5710000	1920000	716000	1980000	429000	3580000	105000	276000	1520000	8230000	65000	175000	725000	295000	79600	123000	1610000
ATP5IF1	ATP5IF1	2650000	2780000	70300	198000	4640000	8560000	4070000	5030000	56400	927000	2510000	4430000	878000	2260000	1750000	2990000	3100000	2270000	2890000	5300000	2450000	83800	2480000	112000	90000	2310000	4080000
ATP5MC1;ATP5MC2;ATP5MC3	ATP5MC1	700000	680000	571000	102000	749000	856000	66300	621000	146000	150000	995000	319000	66200	592000	57400	790000	576000	176000	141000	1070000	183000	99900	202000	135000	127000	90200	98300
ATP5ME	ATP5ME	1150000	2610000	63000	192000	1910000	4120000	89300	364000	111000	66400	6430000	210000	130000	1510000	144000	1400000	605000	264000	992000	8360000	990000	91800	157000	204000	104000	52100	1640000
ATP5MF	ATP5MF	1520000	3190000	684000	610000	2030000	50000	83400	2480000	50200	165000	3180000	1730000	75500	1790000	581000	3280000	1460000	146000	118000	5660000	229000	129000	942000	123000	257000	192000	1330000
ATP5MG	ATP5MG	3470000	1740000	981000	211000	2310000	1700000	1610000	1250000	542000	562000	3350000	822000	1160000	2280000	448000	2940000	1320000	1070000	1540000	5230000	84300	138000	1000000	162000	110000	374000	1870000
ATP5PB	ATP5PB	1040000	4320000	615000	530000	983000	3670000	496000	1980000	226000	1210000	6040000	550000	105000	1460000	239000	1870000	1060000	69600	1060000	7280000	260000	530000	588000	225000	99000	360000	1200000
ATP5PD	ATP5PD	1960000	7860000	1120000	1190000	3340000	8920000	1860000	4930000	1030000	456000	8810000	2030000	1000000	3500000	842000	4110000	3080000	1220000	2060000	11700000	1160000	503000	1810000	1200000	5600000	1910000	3360000
ATP5PF	ATP5PF	162000	1060000	88500	241000	1010000	855000	81000	735000	172000	105000	2570000	143000	113000	716000	157000	845000	475000	121000	158000	2060000	270000	160000	82900	58300	93400	151000	547000
ATP5PO	ATP5PO	3060000	11800000	2280000	1460000	4520000	7320000	2780000	8670000	916000	83900	13000000	3090000	1540000	3450000	839000	7320000	3780000	86100	2440000	17400000	1670000	184000	1500000	98900	150000	1500000	3130000
ATP6AP1	ATP6AP1	3660000	3640000	2770000	7030000	2960000	593000	7750000	2170000	1120000	2040000	2380000	3750000	4040000	4000000	1980000	2140000	1290000	1800000	2600000	2230000	5610000	2350000	2300000	2580000	1400000	1730000	2860000
ATP6AP2	ATP6AP2	323000	596000	157000	174000	298000	292000	748000	49400	66300	174000	283000	262000	227000	431000	213000	78600	89500	261000	574000	1170000	77400	50500	700000	95700	412000	160000	43700
ATP6V0A1	ATP6V0A1	7440000	6430000	5810000	11000000	8440000	4240000	9350000	5590000	4410000	5020000	4130000	7860000	7840000	6140000	7470000	3480000	6140000	5770000	8950000	4850000	11800000	6220000	7660000	8470000	10600000	6450000	8860000
ATP6V0A2	ATP6V0A2	1310000	1470000	830000	2320000	1470000	115000	91200	1260000	1040000	1020000	1050000	2380000	1990000	1350000	1780000	1140000	977000	1880000	1690000	1250000	2940000	960000	1420000	1800000	2330000	1290000	1530000
ATP6V0C	ATP6V0C	1030000	933000	910000	1070000	707000	93600	171000	537000	961000	778000	1030000	985000	2010000	1440000	507000	880000	247000	164000	131000	1030000	2050000	773000	1460000	177000	138000	161000	1050000
ATP6V0D1	ATP6V0D1	3930000	5900000	4370000	6120000	4850000	5660000	8460000	2120000	6700000	1760000	6330000	3190000	8240000	3670000	3390000	1630000	3630000	2830000	5330000	8030000	7830000	2600000	3690000	4480000	6800000	2950000	5800000
ATP6V1A	ATP6V1A	12400000	13000000	10300000	8860000	13400000	7950000	8710000	15000000	11900000	13400000	13600000	17200000	7750000	11600000	17500000	10700000	14400000	5880000	9190000	11600000	12000000	11700000	10500000	6850000	9710000	9090000	8510000
ATP6V1B2	ATP6V1B2	10700000	15400000	14600000	11100000	15000000	11200000	11000000	14400000	11600000	15800000	11100000	18100000	12000000	11400000	20400000	9130000	16500000	7100000	13400000	11400000	15000000	11400000	10200000	8810000	16800000	11200000	11900000
ATP6V1C1	ATP6V1C1	2530000	2500000	1440000	1970000	2570000	1550000	2210000	2040000	2110000	1670000	1960000	2490000	954000	1970000	2690000	1760000	1850000	1200000	1760000	2170000	2300000	2000000	2060000	1490000	1680000	1270000	1620000
ATP6V1D	ATP6V1D	1350000	1920000	2090000	982000	1690000	670000	610000	1220000	1590000	1360000	1250000	2020000	1630000	1350000	2310000	960000	2110000	824000	1230000	1420000	1520000	995000	1220000	1610000	1030000	956000	1060000
ATP6V1E1	ATP6V1E1	3740000	5520000	5120000	2840000	4340000	3150000	3570000	4670000	4480000	3240000	3610000	5970000	3490000	4450000	6480000	3450000	4890000	2840000	5480000	3500000	4880000	3140000	4070000	3230000	4290000	3720000	3670000
ATP6V1F	ATP6V1F	183000	84100	210000	84400	142000	77300	108000	115000	758000	135000	915000	178000	192000	139000	222000	127000	351000	132000	203000	551000	40300	312000	144000	183000	57300	276000	167000
ATP6V1G1	ATP6V1G1	1990000	8430000	6050000	3160000	4640000	8130000	3580000	7130000	7870000	1780000	5530000	8790000	4640000	4010000	8020000	3880000	8060000	2830000	5060000	5280000	4440000	3190000	6710000	3140000	7550000	6480000	5410000
ATP6V1H	ATP6V1H	1340000	2060000	1570000	1100000	1830000	2650000	917000	1760000	1340000	1900000	1110000	2360000	1750000	1090000	2850000	1030000	1640000	433000	1630000	1610000	1690000	1690000	1270000	1310000	2010000	1230000	1800000
ATP7A	ATP7A	3410000	5650000	6610000	5520000	3970000	3130000	6110000	2230000	2250000	2610000	1060000	5900000	6740000	4230000	6160000	1380000	3430000	4380000	5980000	2530000	9140000	3860000	5620000	5100000	8520000	5440000	4610000
ATP7B	ATP7B	117000	267000	66300	127000	140000	139000	88400	79600	81500	375000	169000	190000	126000	205000	132000	292000	100000	184000	214000	67600	179000	96700	128000	66400	226000	98200	270000
ATP8A1	ATP8A1	5770000	4230000	2030000	2050000	4790000	4630000	2440000	5670000	1500000	2200000	5380000	2560000	1670000	5060000	2640000	5580000	4240000	1770000	2900000	4540000	5400000	4510000	4290000	4590000	1520000	2380000	4110000
ATP8B2	ATP8B2	127000	148000	169000	88000	105000	116000	173000	204000	51300	179000	95500	201000	115000	322000	35000	125000	122000	124000	177000	320000	137000	303000	351000	95300	317000	68300	136000
ATP8B4	ATP8B4	421000	836000	96000	80000	700000	188000	201000	77800	129000	150000	64500	861000	680000	141000	833000	81800	594000	128000	947000	592000	126000	437000	308000	535000	491000	593000	381000
ATP9B	ATP9B	1090000	836000	944000	620000	969000	160000	897000	977000	812000	709000	692000	1280000	1380000	893000	1630000	744000	820000	45900	800000	756000	1750000	906000	609000	846000	1250000	764000	898000
ATPAF1	ATPAF1	2310000	123000	112000	80600	755000	17200000	150000	1800000	509000	501000	146000	1620000	97600	78900	1050000	174000	209000	135000	95600	1640000	58700	198000	86400	188000	917000	95400	1760000
ATRN	ATRN	1540000	914000	3870000	1890000	625000	1040000	119000	799000	684000	662000	891000	839000	1780000	2150000	868000	636000	1090000	1520000	23300	815000	895000	2040000	1240000	684000	95800	1410000	651000
ATXN10	ATXN10	697000	1300000	879000	1200000	819000	174000	1360000	1400000	1140000	404000	1270000	1710000	90500	1110000	884000	616000	870000	127000	1030000	957000	539000	715000	1020000	260000	1100000	1630000	719000
ATXN2L	ATXN2L	387000	603000	138000	680000	275000	1290000	556000	408000	333000	621000	544000	523000	111000	392000	657000	766000	738000	2290000	1060000	928000	886000	631000	767000	5150000	709000	841000	1070000
ATXN3	ATXN3	192000	82900	177000	86800	103000	103000	163000	53200	147000	51600	75900	104000	104000	192000	141000	81900	206000	143000	302000	190000	93700	102000	115000	129000	300000	111000	359000
AUP1	AUP1	586000	546000	741000	101000	720000	432000	154000	670000	114000	171000	487000	322000	135000	730000	432000	1440000	655000	85400	204000	736000	84100	167000	189000	89700	84400	365000	691000
AVL9	AVL9	70100	622000	186000	113000	637000	106000	602000	462000	1320000	659000	659000	1660000	236000	469000	1160000	732000	500000	164000	1260000	932000	66600	837000	80000	1100000	691000	374000	642000
AVPR1A	AVPR1A	319000	117000	140000	106000	416000	80800	76500	809000	191000	1960000	1040000	210000	420000	553000	207000	486000	595000	702000	141000	194000	1530000	1840000	1310000	1620000	848000	588000	575000
AZGP1	AZGP1	22300000	11300000	12200000	13300000	7830000	10500000	8250000	7730000	7190000	12500000	6930000	10900000	10600000	17700000	15700000	6190000	11800000	9930000	10300000	12500000	5400000	20700000	8600000	6320000	7050000	28500000	7390000
B2M	B2M	32800000	49500000	61600000	57300000	55800000	18900000	52000000	32500000	124000000	29000000	69400000	23600000	40600000	76800000	17100000	28500000	15300000	37700000	45000000	104000000	56500000	35700000	53700000	36500000	79900000	24400000	25600000
B3GAT3	B3GAT3	49500	287000	294000	76700	155000	152000	148000	470000	54900	115000	353000	274000	83000	542000	171000	382000	382000	38500	91000	284000	95700	102000	164000	95900	382000	107000	357000
B4GALT1	B4GALT1	761000	1860000	2080000	1020000	1010000	263000	103000	1470000	1210000	736000	706000	852000	680000	854000	846000	854000	581000	242000	1560000	577000	117000	682000	979000	135000	1060000	578000	462000
BABAM1	BABAM1	805000	800000	1100000	60400	889000	1490000	48100	796000	836000	903000	924000	937000	682000	704000	812000	639000	1040000	172000	750000	1110000	176000	1170000	845000	412000	1300000	1020000	1140000
BABAM2	BABAM2	77600	627000	654000	135000	764000	686000	114000	1160000	920000	1000000	994000	619000	805000	219000	592000	742000	794000	199000	229000	1130000	120000	466000	344000	94300	96100	478000	314000
BAD	BAD	161000	54700	69000	75300	130000	164000	86100	225000	144000	220000	259000	46600	106000	63900	279000	352000	202000	176000	275000	214000	160000	215000	110000	63700	118000	163000	218000
BAG1	BAG1	117000	199000	134000	539000	121000	142000	119000	496000	145000	173000	460000	137000	84800	90400	801000	156000	617000	105000	88100	75600	210000	887000	167000	86500	127000	564000	114000
BAG2	BAG2	1230000	2300000	1410000	712000	1750000	1260000	2720000	1300000	1100000	548000	1230000	2090000	839000	2210000	1130000	1180000	2210000	1100000	2630000	1140000	2640000	856000	1070000	1220000	2020000	1790000	1160000
BAG5	BAG5	3310000	3880000	4620000	3310000	3810000	2090000	3410000	2950000	3970000	2130000	3080000	4790000	3530000	3740000	4960000	2370000	3010000	4060000	4750000	2780000	5220000	3810000	4610000	4280000	7080000	3510000	3640000
BAG6	BAG6	1910000	2870000	3680000	3780000	1250000	2490000	2220000	2440000	2740000	2240000	3560000	2200000	3480000	2330000	2240000	3120000	3140000	3310000	2710000	2600000	3370000	1860000	3550000	3470000	1360000	3430000	2360000
BAIAP2	BAIAP2	1910000	13200000	15800000	3950000	1430000	1720000	4220000	1830000	6060000	7530000	1730000	8370000	26500000	2520000	2900000	852000	1740000	6160000	7180000	2670000	3720000	4500000	20600000	7640000	2480000	16400000	17800000
BAIAP2L1	BAIAP2L1	1220000	4280000	6180000	1560000	679000	3740000	2260000	1030000	2640000	2000000	872000	2100000	8470000	1370000	926000	122000	664000	2520000	2970000	945000	2330000	1680000	4640000	2870000	844000	2860000	4920000
BAIAP3	BAIAP3	9120000	3760000	51500000	156000	5610000	6120000	134000	7730000	9030000	73700	66200	5080000	245000	81100	3330000	49800	164000	20200000	127000	4580000	4790000	21600000	3000000	170000	5510000	27800000	125000
BAK1	BAK1	144000	115000	88500	120000	133000	140000	144000	81500	125000	83600	120000	129000	125000	148000	151000	152000	103000	70300	150000	87700	166000	83000	149000	87800	154000	88900	113000
BANF1	BANF1	2120000	8810000	1030000	21200000	3490000	141000	8900000	1640000	24500000	2990000	3400000	317000	1890000	6230000	2360000	2460000	1420000	14600000	13200000	13100000	8120000	1710000	14100000	7770000	4120000	3830000	3420000
BANK1	BANK1	1230000	1810000	2650000	1900000	1330000	922000	10600000	1010000	837000	1520000	1520000	908000	1270000	2910000	1010000	1940000	1380000	131000	3070000	1410000	1860000	921000	242000	1150000	2030000	1810000	2510000
BASP1	BASP1	15500000	53000000	30300000	34900000	21900000	12500000	32400000	27400000	12200000	38400000	32100000	25600000	45900000	37600000	57400000	5740000	88800000	62000000	61900000	42000000	40700000	67200000	61700000	93500000	60000000	43800000	55000000
BAX	BAX	1230000	1580000	956000	1160000	1560000	588000	2370000	1560000	1670000	1400000	1580000	1320000	853000	2050000	1220000	1410000	1060000	1720000	1700000	1780000	2220000	1340000	1890000	1700000	1690000	1030000	1700000
BCAM	BCAM	10900000	27500000	24000000	25700000	10600000	16600000	19000000	8500000	7010000	9340000	2470000	11400000	24500000	8180000	18500000	3850000	13100000	20200000	12500000	3950000	25800000	7820000	11400000	7810000	32500000	19600000	15400000
BCAP29	BCAP29	1590000	2050000	118000	88500	2580000	4540000	1540000	1770000	1330000	115000	1520000	797000	87200	1720000	945000	1680000	2180000	157000	3890000	2320000	1570000	576000	1740000	151000	142000	1010000	2060000
BCAP31	BCAP31	15600000	18300000	6950000	6760000	15700000	24100000	8830000	18500000	1280000	3190000	12900000	8510000	5780000	14300000	5830000	16400000	14300000	5800000	9060000	19700000	7900000	3170000	11000000	6610000	2580000	8370000	13400000
BCAS3	BCAS3	1130000	836000	927000	332000	660000	673000	90700	971000	180000	756000	1320000	952000	96900	1920000	991000	1680000	1510000	76000	172000	1150000	954000	792000	828000	4040000	75800	1740000	983000
BCAT1	BCAT1	787000	387000	166000	184000	348000	222000	172000	315000	554000	372000	391000	156000	217000	56300	700000	214000	674000	123000	88100	289000	49400	447000	386000	167000	102000	208000	581000
BCAT2	BCAT2	190000	667000	74400	142000	252000	223000	144000	194000	106000	280000	352000	139000	101000	152000	218000	375000	229000	97000	96900	434000	199000	126000	240000	217000	50100	80700	357000
BCHE	BCHE	1540000	435000	2170000	1060000	335000	5810000	250000	545000	358000	650000	267000	681000	1050000	2010000	646000	719000	1040000	85800	121000	997000	161000	1560000	349000	136000	143000	1510000	764000
BCKDK	BCKDK	499000	334000	124000	54600	502000	284000	69000	880000	94100	239000	618000	456000	61500	278000	185000	742000	551000	63400	345000	639000	85600	67500	59100	207000	74900	521000	496000
BCL10	BCL10	791000	806000	172000	93800	878000	1120000	68200	825000	58700	106000	200000	277000	80200	46700	258000	140000	55300	213000	135000	821000	206000	194000	115000	149000	118000	74200	42200
BCL2L1	BCL2L1	1140000	1680000	705000	422000	1040000	1600000	1380000	1400000	1210000	59000	1660000	936000	772000	1550000	1400000	1750000	928000	1930000	1850000	2260000	1090000	654000	171000	82200	1020000	923000	833000
BCL2L13	BCL2L13	154000	947000	89000	115000	283000	1420000	150000	976000	119000	135000	1090000	767000	71800	2120000	116000	48600	998000	38500	275000	1540000	6220000	78800	123000	105000	831000	856000	81900
BCR	BCR	1380000	1710000	1340000	1020000	1340000	1180000	1260000	1540000	1220000	1810000	1550000	1420000	1590000	1400000	1850000	1260000	1410000	1660000	1320000	1320000	1930000	1340000	1520000	1200000	1370000	1260000	1240000
BCS1L	BCS1L	160000	80000	1640000	161000	122000	215000	150000	46000	135000	142000	69300	184000	197000	119000	189000	100000	78300	77000	164000	56100	533000	260000	51800	120000	106000	135000	90300
BDH1	BDH1	310000	518000	110000	110000	496000	1340000	51100	1050000	160000	178000	548000	361000	88500	190000	186000	901000	574000	108000	189000	726000	116000	133000	258000	232000	72500	298000	373000
BDNF	BDNF	118000	51400	214000	158000	123000	77700	334000	135000	56200	109000	91700	241000	163000	137000	259000	271000	231000	138000	94800	190000	184000	175000	196000	67300	93200	146000	68200
BDP1	BDP1	220000	81000	185000	64200	62300	101000	133000	141000	108000	301000	158000	205000	201000	108000	52700	124000	118000	160000	144000	145000	169000	252000	89400	145000	208000	134000	93900
BECN1	BECN1	66500	672000	133000	133000	82300	47800	58700	337000	702000	77600	413000	56400	229000	474000	552000	63600	136000	117000	612000	349000	50900	530000	293000	127000	200000	146000	71200
BET1	BET1	430000	92600	101000	213000	156000	201000	120000	84600	224000	147000	168000	66400	162000	60000	69600	688000	262000	96700	135000	1450000	67200	185000	279000	108000	57500	232000	89200
BGN	BGN	1830000	2230000	1710000	1490000	2220000	1060000	2110000	845000	1520000	2260000	1030000	2720000	8640000	2450000	981000	1160000	666000	1060000	2830000	1320000	1250000	2160000	3410000	9610000	616000	2670000	1130000
BICD1	BICD1	5450000	5080000	121000	4040000	96300	82900	2120000	167000	179000	879000	104000	10700000	175000	3490000	88600	7300000	41100	4740000	4710000	110000	4540000	286000	5910000	3620000	2560000	115000	3840000
BICD2	BICD2	2220000	1380000	676000	1270000	2040000	2160000	934000	2390000	1540000	1280000	1980000	2030000	24900	2440000	1370000	2170000	2890000	1540000	2170000	2310000	1610000	1880000	1740000	960000	1540000	1120000	2570000
BID	BID	1320000	2840000	2710000	958000	2400000	1480000	2420000	2600000	3890000	1090000	2900000	1080000	1870000	3800000	1050000	2340000	1780000	1190000	2380000	2990000	1080000	1200000	2040000	1070000	3700000	733000	2170000
BIN1	BIN1	129000	457000	432000	722000	295000	505000	129000	243000	168000	372000	997000	525000	690000	132000	527000	243000	597000	576000	691000	487000	560000	481000	768000	153000	74700	789000	633000
BIN2	BIN2	62400000	31500000	30800000	40400000	56800000	45100000	44400000	51500000	43700000	51500000	58200000	43100000	27000000	54700000	42100000	66500000	58300000	31500000	43900000	76600000	64500000	60100000	48200000	42700000	40000000	54500000	57500000
BIN3	BIN3	74300	73100	73700	103000	144000	97600	116000	313000	116000	108000	75500	96800	52900	262000	355000	152000	382000	78100	272000	102000	75100	195000	124000	198000	179000	164000	99800
BIRC2	BIRC2	98600	87200	118000	57900	117000	60700	222000	161000	145000	95700	218000	122000	209000	136000	139000	75000	203000	64500	78500	310000	139000	194000	40100	93600	104000	113000	51300
BIRC6	BIRC6	3800000	2970000	3240000	4640000	5570000	1330000	5840000	3470000	3730000	5460000	2800000	3700000	3590000	3440000	3350000	3220000	2900000	3700000	7540000	3540000	4680000	3680000	5330000	9140000	4120000	42800	2800000
BLMH	BLMH	10100000	89400000	14000000	13200000	12900000	5200000	6940000	11800000	57100000	8940000	14200000	11500000	9670000	16100000	8240000	20800000	10300000	17100000	10300000	8600000	7470000	8550000	11400000	8940000	6520000	13800000	101000000
BLOC1S1	BLOC1S1	298000	92100	524000	122000	226000	132000	361000	116000	110000	727000	319000	1410000	119000	89400	52600	91500	89800	42200	908000	1290000	123000	154000	71800	129000	54000	144000	115000
BLOC1S3	BLOC1S3	415000	89700	180000	322000	875000	1170000	431000	94700	363000	823000	1570000	321000	88900	209000	95400	535000	1130000	182000	349000	662000	873000	817000	214000	224000	370000	69400	754000
BLOC1S4	BLOC1S4	162000	165000	165000	89600	53700	97800	101000	191000	154000	107000	250000	154000	124000	115000	66400	125000	233000	86300	146000	404000	81900	128000	212000	90400	72100	142000	131000
BLVRA	BLVRA	8190000	6970000	4610000	5120000	7770000	4600000	5490000	10100000	8310000	6520000	7770000	6560000	4620000	7930000	7490000	7140000	7100000	4480000	5940000	7030000	7630000	7610000	9820000	5830000	6210000	4940000	5900000
BLVRB	BLVRB	5450000	20700000	12500000	7810000	4870000	2950000	8420000	5020000	5740000	3360000	3850000	8580000	13900000	7340000	10100000	3840000	7690000	5310000	8490000	2880000	9870000	4870000	5410000	6910000	8690000	5930000	6690000
BMP1	BMP1	131000	160000	234000	719000	223000	171000	326000	55600	62100	70400	118000	124000	225000	79300	90300	760000	82000	107000	124000	133000	246000	109000	144000	158000	106000	61000	314000
BMP2K	BMP2K	1340000	99500	1570000	1410000	728000	3540000	156000	547000	726000	1780000	417000	1230000	2340000	233000	889000	900000	1210000	2050000	2080000	1140000	1820000	968000	1640000	1960000	1110000	2360000	1970000
BMPR2	BMPR2	291000	732000	465000	1090000	257000	117000	98600	462000	85900	335000	158000	411000	897000	413000	863000	181000	251000	388000	420000	285000	467000	486000	634000	122000	62500	509000	353000
BMX	BMX	188000	75600	106000	257000	142000	143000	80400	133000	222000	139000	147000	182000	162000	278000	270000	125000	396000	79300	435000	114000	105000	409000	61200	922000	150000	390000	404000
BNIP1	BNIP1	490000	133000	1200000	56500	662000	2610000	70500	687000	71900	112000	510000	120000	81900	74100	269000	847000	960000	94000	654000	1450000	195000	215000	163000	79200	746000	81400	701000
BNIP2	BNIP2	1370000	1500000	507000	961000	1430000	1340000	1270000	1030000	2760000	1170000	1740000	1270000	434000	972000	1350000	1720000	1140000	847000	1120000	1470000	1880000	1180000	1550000	1390000	1440000	1350000	1040000
BOLA2	BOLA2	1120000	3030000	44600	123000	1630000	65000	78600	1630000	2520000	1240000	3080000	1900000	82500	1800000	1820000	1400000	1090000	1300000	1600000	3310000	68700	1230000	1330000	129000	1510000	852000	1260000
BORCS5	BORCS5	143000	164000	47100	140000	285000	289000	62900	175000	74300	45700	274000	124000	109000	111000	113000	160000	152000	188000	145000	631000	112000	171000	236000	81000	110000	278000	168000
BORCS6	BORCS6	187000	140000	121000	121000	48000	103000	79400	350000	177000	106000	279000	224000	64900	97100	307000	361000	339000	976000	66400	248000	84500	165000	51200	78900	104000	276000	488000
BPGM	BPGM	1460000	2090000	3960000	577000	1060000	2050000	1450000	1360000	1020000	1160000	709000	2310000	2570000	1330000	1430000	1000000	2390000	923000	1530000	1200000	1960000	1240000	1490000	1540000	2020000	6880000	2050000
BPI	BPI	1220000	164000	995000	2140000	562000	1680000	8310000	716000	495000	1380000	792000	445000	805000	72700	586000	917000	2970000	1260000	5470000	659000	729000	1100000	889000	4030000	4740000	565000	2150000
BPIFB1	BPIFB1	915000	63500	4440000	1090000	90800	1550000	3440000	1760000	676000	99500	747000	149000	183000	115000	2620000	2040000	431000	2830000	1640000	2350000	3700000	1030000	1570000	1230000	3280000	3270000	2290000
BPIFB4	BPIFB4	58500	125000	93900	71800	119000	83800	69900	313000	120000	31200	80900	136000	1870000	58000	272000	114000	235000	81000	122000	39500	157000	150000	83200	64300	116000	70700	91500
BPNT1	BPNT1	1710000	1440000	2290000	1540000	1920000	121000	67400	1860000	1080000	1980000	1570000	1190000	1060000	1000000	1280000	2210000	1390000	1100000	2700000	2150000	105000	2160000	2880000	847000	1850000	1440000	1640000
BPNT2	BPNT2	1320000	1160000	1030000	501000	1070000	2300000	925000	1340000	633000	599000	1240000	1240000	732000	1230000	892000	1360000	1290000	76000	1140000	1480000	1160000	551000	616000	729000	154000	270000	1350000
BRAF	BRAF	739000	974000	418000	93100	157000	253000	179000	769000	632000	157000	998000	947000	97200	110000	944000	548000	1560000	261000	1010000	177000	103000	788000	671000	76600	109000	130000	179000
BRAP	BRAP	324000	97300	164000	78200	46800	134000	157000	299000	80500	132000	182000	160000	163000	222000	647000	72300	82600	202000	155000	187000	204000	161000	53900	132000	169000	181000	55500
BRCC3	BRCC3	1140000	746000	961000	196000	1130000	1410000	52600	1080000	1730000	817000	1070000	991000	82100	941000	1070000	923000	1260000	155000	783000	837000	123000	1100000	102000	111000	1800000	898000	1470000
BRI3BP	BRI3BP	91600	500000	102000	85400	167000	260000	118000	364000	24100	88000	429000	182000	259000	627000	86900	268000	206000	184000	195000	422000	132000	201000	176000	119000	37400	113000	74200
BRK1	BRK1	2750000	1070000	1800000	1770000	1540000	635000	1560000	513000	9080000	1900000	4550000	871000	1340000	1430000	2090000	915000	683000	1300000	34800	4110000	1460000	1700000	1700000	982000	1880000	157000	993000
BROX	BROX	6320000	6740000	4990000	9560000	7370000	2580000	9440000	6540000	6140000	3460000	5940000	7980000	7130000	7180000	8330000	3520000	6640000	12200000	10100000	6230000	12000000	7660000	10100000	11800000	8900000	5870000	6520000
BSDC1	BSDC1	85400	1630000	584000	366000	141000	217000	1040000	170000	1580000	392000	714000	398000	120000	80700	520000	921000	670000	321000	901000	817000	35500	841000	107000	67300	174000	1020000	997000
BSG	BSG	72900000	85200000	81500000	87400000	80300000	31100000	104000000	69900000	52300000	123000000	59600000	75100000	68900000	65500000	84100000	37300000	93500000	49000000	105000000	77700000	95600000	104000000	50300000	188000000	85100000	71200000	64600000
BST1	BST1	13300000	15000000	13600000	21800000	18900000	4300000	38900000	12600000	7290000	31600000	13300000	7660000	12200000	13300000	20700000	4090000	25500000	13600000	28300000	14700000	15300000	17000000	18800000	19500000	17600000	13900000	23000000
BST2	BST2	3520000	5830000	12000000	10500000	3410000	4680000	5010000	7060000	1780000	2670000	3010000	3460000	17700000	7570000	5140000	1870000	7020000	19500000	9840000	3980000	7820000	6410000	7610000	7580000	6460000	12900000	13800000
BTBD11	BTBD11	2660000	1410000	1260000	1550000	2680000	1410000	1710000	1410000	4580000	5460000	1990000	1770000	1570000	3130000	3070000	1170000	2050000	594000	207000	2160000	2960000	2230000	3250000	1410000	3220000	189000	1680000
BTD	BTD	1210000	511000	2020000	896000	560000	98300	505000	363000	272000	666000	343000	613000	750000	1090000	551000	826000	1220000	127000	103000	661000	184000	1230000	812000	152000	260000	1070000	1090000
BTF3L4	BTF3L4	791000	762000	539000	950000	697000	167000	298000	78300	1840000	55400	920000	449000	269000	912000	910000	780000	833000	89100	539000	812000	205000	661000	1080000	62100	231000	1060000	952000
BTK	BTK	13700000	11500000	7610000	8750000	13800000	7500000	7270000	13300000	13500000	14000000	15200000	20200000	6800000	13800000	14900000	12200000	12600000	6660000	10100000	11300000	11400000	14900000	11600000	8000000	11900000	8040000	9230000
BTLA	BTLA	111000	150000	101000	57000	128000	98400	94300	145000	65800	130000	108000	145000	213000	143000	108000	95300	234000	462000	98300	489000	95300	72000	224000	201000	143000	495000	182000
BTN2A1	BTN2A1	543000	494000	1160000	388000	530000	143000	1150000	164000	184000	995000	146000	81500	1290000	252000	110000	117000	685000	918000	784000	688000	943000	873000	347000	139000	1110000	1270000	1230000
BTN3A1	BTN3A1	1740000	1400000	2190000	2850000	2030000	2510000	2030000	2920000	1680000	3270000	1250000	1800000	2040000	2070000	1970000	1130000	1660000	2970000	2070000	2940000	2710000	2810000	2620000	4860000	2420000	3150000	2200000
BTN3A2	BTN3A2	4620000	2800000	5460000	8120000	4950000	4590000	5890000	5300000	2980000	5390000	3710000	4100000	6140000	5130000	3390000	3020000	3840000	6380000	4960000	6080000	9420000	6610000	6990000	13100000	5460000	6760000	5050000
BTN3A3	BTN3A3	1790000	831000	2900000	1010000	43300	645000	2570000	1430000	133000	2270000	522000	469000	1980000	1630000	1010000	219000	1140000	3280000	2820000	162000	1870000	1420000	1900000	2420000	2430000	347000	1010000
BTNL2	BTNL2	1060000	73900	74200	1100000	1140000	175000	783000	149000	135000	124000	52600	104000	295000	931000	105000	913000	22000	699000	140000	1490000	239000	740000	657000	103000	199000	90700	142000
BUB3	BUB3	176000	410000	50300	115000	227000	137000	235000	390000	82400	156000	300000	344000	75200	261000	395000	115000	142000	62300	55100	152000	126000	195000	307000	141000	205000	87300	54100
BZW1	BZW1	5450000	5230000	3930000	4130000	6570000	3330000	5740000	4900000	4210000	4280000	4510000	4890000	2780000	4980000	5090000	4480000	4290000	2990000	4830000	4760000	4970000	5230000	5060000	3220000	4620000	3860000	3850000
BZW2	BZW2	1310000	1330000	803000	813000	1420000	749000	888000	1520000	1340000	1220000	1590000	1600000	981000	1750000	1790000	1290000	1140000	594000	1390000	1370000	1290000	1470000	1120000	739000	1030000	846000	922000
C10orf67	C10orf67	13800000	10400000	4300000	4410000	9630000	274000	2970000	18600000	1690000	2720000	15100000	15500000	2770000	9160000	12400000	16100000	16900000	71900	1110000	8570000	3150000	1560000	2030000	199000	65700	7250000	5050000
C10orf90	C10orf90	77000	2080000	1460000	195000	125000	85800	91100	3080000	852000	97300	1580000	2290000	197000	141000	1620000	70000	1260000	77800	189000	64500	106000	262000	136000	199000	151000	836000	1810000
C11orf54	C11orf54	868000	768000	887000	208000	1490000	1450000	1040000	805000	1930000	747000	1260000	637000	797000	1010000	717000	1330000	1260000	776000	1190000	1590000	844000	750000	2280000	370000	1380000	1410000	1140000
C11orf68	C11orf68	975000	1050000	1110000	651000	1300000	661000	58300	1560000	1040000	603000	1330000	1240000	847000	1640000	1230000	620000	1030000	71000	165000	947000	90700	546000	752000	105000	1080000	988000	872000
C16orf54	C16orf54	1300000	5460000	6660000	3810000	3890000	1690000	7520000	5440000	5590000	2940000	3990000	2930000	18300000	6950000	4470000	1370000	4000000	10100000	8350000	5540000	5170000	4140000	8040000	7240000	3960000	7900000	6750000
C17orf75	C17orf75	155000	331000	263000	166000	231000	76800	44700	407000	299000	157000	364000	275000	207000	127000	320000	229000	611000	143000	140000	244000	284000	237000	502000	359000	258000	93100	567000
C18orf25	C18orf25	142000	92500	187000	114000	65600	145000	74200	79700	209000	103000	468000	141000	49900	71200	86400	140000	79500	108000	191000	1290000	137000	180000	119000	142000	77400	129000	97000
C18orf63	C18orf63	5220000	2110000	6060000	5340000	850000	7040000	3070000	3610000	1820000	1760000	1020000	1680000	3150000	5450000	734000	1980000	2780000	6820000	2310000	5380000	2280000	4670000	6730000	8390000	2830000	4630000	2320000
C1GALT1	C1GALT1	408000	459000	216000	238000	405000	1660000	107000	483000	118000	84700	324000	672000	93300	75200	530000	266000	455000	146000	454000	474000	56900	70400	177000	276000	670000	430000	691000
C1GALT1C1	C1GALT1C1	531000	756000	441000	50400	64900	129000	108000	370000	497000	381000	365000	455000	81900	148000	376000	1980000	542000	59300	174000	611000	1160000	98900	1110000	144000	451000	758000	66800
C1QA	C1QA	24800000	73700000	25800000	172000000	32800000	179000000	505000000	26500000	129000000	52400000	13000000	27400000	678000000	241000000	10600000	208000000	20100000	147000000	77700000	22700000	63300000	126000000	309000000	899000000	50400000	60400000	149000000
C1QB	C1QB	28000000	88200000	42600000	252000000	29300000	148000000	548000000	45600000	159000000	61800000	25700000	34200000	756000000	282000000	15000000	312000000	38800000	228000000	93700000	34500000	75200000	174000000	424000000	1370000000	47400000	75000000	150000000
C1QBP	C1QBP	4610000	8410000	937000	1540000	3430000	5050000	2370000	4140000	75500	167000	3720000	1570000	76500	3600000	1100000	4770000	2620000	1990000	3960000	4230000	1770000	655000	3950000	1760000	1670000	2510000	3020000
C1QC	C1QC	15900000	87900000	27100000	193000000	19000000	113000000	328000000	24800000	153000000	23500000	21800000	30900000	817000000	197000000	9690000	245000000	22100000	174000000	42200000	25100000	44100000	123000000	350000000	1200000000	15000000	45600000	72700000
C1QTNF1	C1QTNF1	222000	102000	1090000	2350000	170000	187000	72500	112000	220000	179000	64000	115000	3010000	134000	80000	77400	53200	95700	1420000	122000	1630000	769000	107000	129000	126000	192000	172000
C1QTNF3	C1QTNF3	2180000	16100000	34300000	140000000	91600000	3970000	48900000	405000	30900000	4220000	2130000	175000	170000000	539000000	124000	83700000	295000	17100000	296000000	954000	71400000	536000	183000000	149000000	7980000	7730000	59000000
C1QTNF5	C1QTNF5	185000	3690000	1340000	585000	274000	156000	6920000	530000	7720000	85700	72000	77600	76700000	1020000	122000	644000	1740000	82200	11900000	127000	2120000	15100000	979000	3050000	804000	372000	4760000
C1R	C1R	26300000	276000000	373000000	2870000000	59500000	106000000	5570000000	79600000	246000000	116000000	17400000	23000000	363000000	286000000	334000000	7310000000	26000000	173000000	82000000	21600000	53500000	331000000	542000000	492000000	75800000	249000000	66500000
C1RL	C1RL	3950000	5510000	2690000	5610000	1590000	3120000	18300000	4650000	7750000	1210000	1610000	3530000	8770000	3920000	4690000	37300000	3170000	2360000	3100000	2480000	1900000	7210000	9800000	9660000	921000	5350000	1410000
C1S	C1S	6620000	8920000	17300000	34800000	5130000	7260000	73600000	5540000	22900000	7600000	3820000	6280000	7520000	18000000	6750000	73800000	7580000	13500000	7450000	7100000	8110000	14600000	18000000	18400000	5440000	18900000	6530000
C1orf162	C1orf162	440000	1160000	99200	1300000	778000	834000	1750000	586000	477000	743000	1050000	449000	1630000	1180000	827000	249000	1700000	1120000	1920000	1060000	641000	1030000	1320000	76200	1330000	607000	1890000
C1orf198	C1orf198	5240000	6080000	4250000	5910000	4080000	4700000	4690000	6420000	8590000	6710000	6720000	5950000	3610000	4670000	7570000	6440000	6380000	3760000	5980000	6460000	9870000	9220000	4370000	4520000	8150000	6080000	6770000
C2	C2	3650000	2200000	5710000	2200000	1470000	1730000	1430000	1950000	1070000	2420000	1540000	3030000	2300000	4730000	1940000	1280000	2420000	2210000	1700000	3030000	1040000	4570000	1840000	1690000	1550000	5160000	1310000
C20orf27	C20orf27	10200000	3390000	1550000	9190000	10800000	2220000	9420000	3540000	2000000	10300000	4290000	5880000	15900000	2650000	3950000	2420000	4860000	4760000	4120000	8170000	5120000	4180000	3320000	2340000	6140000	3450000	4170000
C2CD2L	C2CD2L	2780000	2340000	3210000	119000	2600000	5050000	78300	2240000	239000	231000	1760000	1110000	1390000	1990000	892000	2160000	2820000	78900	107000	2370000	94200	326000	1180000	65900	1070000	2520000	2170000
C2CD3	C2CD3	90200	166000	123000	78800	72700	79300	104000	117000	146000	103000	62300	225000	79300	116000	95200	164000	110000	742000	347000	82900	94300	127000	144000	242000	555000	59900	93000
C2CD5	C2CD5	2290000	1820000	1920000	1910000	1870000	2380000	1620000	1960000	2550000	2810000	2120000	2480000	2320000	2750000	2410000	1060000	1970000	2210000	2380000	2150000	2070000	3260000	3040000	2580000	3020000	1860000	1940000
C2orf88	C2orf88	1780000	1920000	2310000	2170000	1520000	974000	2040000	1380000	3030000	2720000	1700000	1720000	1940000	1770000	2100000	2010000	1780000	1490000	1690000	1760000	2580000	2230000	2790000	1940000	2480000	2240000	1940000
C3	C3	214000000	119000000	412000000	189000000	79200000	121000000	151000000	101000000	214000000	122000000	79700000	188000000	200000000	318000000	92800000	95000000	172000000	215000000	101000000	176000000	87400000	341000000	106000000	102000000	88400000	295000000	75300000
C3AR1	C3AR1	83600	56500	362000	189000	181000	203000	484000	181000	90700	360000	143000	161000	89900	119000	153000	373000	400000	82400	530000	54900	95600	140000	103000	161000	925000	173000	349000
C3orf38	C3orf38	111000	137000	161000	80500	78200	296000	101000	59900	137000	122000	63700	86900	92900	86200	61600	67500	98900	47900	95300	136000	63900	119000	119000	95600	79300	131000	156000
C4A	C4A	69400000	202000000	261000000	465000000	103000000	60900000	682000000	49700000	163000000	119000000	42900000	83600000	138000000	375000000	79100000	444000000	58200000	148000000	166000000	129000000	123000000	179000000	410000000	497000000	113000000	219000000	98500000
C4B	C4B	11500000	90400000	48500000	134000000	25000000	18400000	168000000	33500000	67200000	37100000	18600000	35600000	58000000	124000000	21600000	305000000	19200000	78400000	35800000	44500000	98500000	77800000	232000000	263000000	35800000	133000000	59400000
C4BPA	C4BPA	124000000	190000000	94200000	395000000	120000000	56300000	615000000	40800000	125000000	203000000	26400000	35600000	128000000	439000000	37500000	327000000	36800000	99400000	160000000	40200000	169000000	121000000	279000000	853000000	279000000	303000000	126000000
C4BPB	C4BPB	15200000	18500000	13300000	55800000	16600000	10600000	79700000	7440000	20000000	33300000	5180000	9400000	18300000	80400000	9490000	36600000	6550000	19600000	29100000	6920000	24100000	22800000	57200000	111000000	38400000	37500000	19400000
C4orf33	C4orf33	124000	48900	80000	141000	62400	203000	196000	286000	132000	155000	397000	250000	108000	131000	169000	228000	217000	139000	153000	595000	141000	294000	96300	226000	185000	102000	205000
C5	C5	11700000	20000000	21200000	14600000	7180000	7700000	13700000	5430000	5390000	7780000	4500000	9660000	14800000	16900000	4680000	7230000	8620000	22700000	8290000	8540000	5360000	25200000	14100000	9780000	5490000	22400000	4710000
C5AR1	C5AR1	30100000	28600000	66500000	58900000	32100000	7870000	62900000	28300000	12700000	74200000	25000000	17000000	48300000	32300000	49500000	6850000	71900000	48300000	48700000	28300000	41300000	52500000	40400000	92400000	41700000	26000000	48800000
C5orf51	C5orf51	718000	977000	184000	698000	822000	602000	1300000	1120000	868000	559000	1040000	1070000	92500	1100000	552000	1170000	1460000	707000	680000	1180000	779000	837000	1190000	656000	428000	114000	657000
C6	C6	3870000	1900000	5310000	3810000	1880000	2510000	2690000	1700000	1230000	2370000	1470000	3500000	3610000	7670000	1860000	2070000	3700000	7100000	3210000	3170000	2360000	6110000	2480000	2910000	1170000	9920000	1450000
C6orf120	C6orf120	109000	2350000	113000	157000	3810000	4010000	3440000	4060000	293000	495000	220000	80800	102000	300000	74000	126000	63700	61600	350000	63200	249000	5200000	4610000	51300	84900	122000	2430000
C7	C7	3770000	2540000	6710000	3730000	2170000	2880000	3180000	1500000	2190000	3320000	1670000	2590000	4220000	5950000	1670000	3670000	2840000	6170000	2900000	2200000	3130000	6530000	2810000	2330000	2310000	5860000	1790000
C7orf25	C7orf25	1250000	1030000	140000	940000	1770000	1070000	249000	1050000	945000	1060000	946000	1280000	121000	988000	945000	1670000	889000	50800	1520000	1130000	169000	1200000	1290000	1330000	1410000	81100	1290000
C8A	C8A	6870000	4260000	8830000	4930000	3960000	4540000	4540000	3830000	2980000	6660000	2110000	4860000	4300000	11800000	3270000	4720000	4890000	12600000	5980000	4220000	3310000	12100000	2640000	5460000	2290000	25800000	2400000
C8B	C8B	4300000	3400000	6420000	5040000	2920000	2670000	5960000	2550000	2360000	4360000	1390000	2510000	3500000	7700000	1820000	4290000	2340000	9020000	3140000	2390000	2470000	7590000	3210000	5240000	2180000	11200000	1580000
C8G	C8G	5300000	3250000	7240000	4250000	2100000	1580000	3870000	3870000	2270000	3500000	1710000	3920000	4290000	8560000	2080000	4070000	4100000	5750000	4260000	2090000	4490000	7740000	1390000	4140000	2460000	9860000	1930000
C9	C9	17300000	42700000	119000000	31000000	12700000	8570000	74100000	46500000	13200000	26900000	6890000	24300000	23700000	23100000	11500000	28700000	12200000	30700000	98400000	12300000	34800000	35000000	17700000	20100000	18200000	49000000	9910000
C9orf64	C9orf64	46800	646000	70500	103000	1130000	123000	67100	662000	722000	372000	817000	655000	128000	296000	1080000	925000	884000	275000	1060000	619000	488000	1110000	587000	218000	996000	569000	848000
C9orf72	C9orf72	121000	102000	139000	284000	184000	127000	58100	96700	150000	98700	156000	254000	235000	246000	55300	240000	201000	71400	192000	152000	204000	251000	154000	73600	155000	120000	122000
CA1	CA1	26800000	96400000	50400000	29300000	23800000	59000000	25500000	17500000	17400000	15400000	7670000	32500000	60800000	20600000	78800000	12600000	35900000	34200000	30400000	17100000	84200000	17200000	40800000	43100000	41600000	38700000	57200000
CA13	CA13	2930000	3170000	2250000	2030000	6490000	4550000	2960000	4020000	4220000	4630000	5230000	5140000	2200000	4910000	5370000	4390000	3850000	2370000	3660000	4960000	3730000	4290000	2840000	2300000	5220000	2280000	3490000
CA2	CA2	53900000	75300000	24300000	30900000	59500000	39700000	29600000	28700000	39100000	28900000	75600000	43200000	43200000	44000000	67100000	52300000	42600000	23500000	39600000	34100000	64400000	47900000	42300000	39600000	74000000	24100000	33900000
CA3	CA3	1420000	2200000	923000	115000	1650000	97500	122000	287000	813000	116000	1140000	858000	1250000	119000	1170000	2030000	1230000	63600	1500000	1430000	1620000	109000	1500000	1800000	1390000	1390000	1050000
CA4	CA4	26500000	16400000	32900000	44200000	15100000	8680000	36700000	19700000	5340000	35700000	11000000	8530000	32700000	19300000	17900000	5240000	25900000	73100000	51200000	13600000	23700000	28500000	23700000	51100000	21200000	20100000	48200000
CAB39	CAB39	6850000	11300000	9200000	8740000	7950000	7160000	5070000	8500000	9080000	4530000	9260000	11400000	6540000	8860000	9640000	6160000	6410000	10200000	7900000	8590000	7890000	7930000	13500000	9280000	4590000	9170000	6110000
CABIN1	CABIN1	90200	4310000	170000	131000	103000	167000	89100	234000	150000	74300	125000	240000	214000	68000	101000	646000	41900	156000	72500	157000	106000	103000	74000	84900	61800	523000	1590000
CACNA1C	CACNA1C	108000	134000	150000	2290000	190000	180000	88400	194000	2210000	970000	77800	77500	6230000	98500	142000	159000	124000	171000	88800	121000	77400	108000	178000	132000	65900	90500	93100
CACNA2D1	CACNA2D1	519000	630000	1000000	1170000	195000	566000	922000	1000000	272000	217000	228000	457000	1110000	591000	957000	83000	553000	2260000	1670000	220000	888000	605000	1010000	1290000	856000	836000	1520000
CACYBP	CACYBP	4490000	4740000	2820000	2990000	4650000	2210000	14900000	4970000	5350000	4270000	4840000	6690000	1930000	4200000	4610000	4250000	4950000	2680000	3840000	4810000	3490000	4930000	4190000	2870000	4240000	3390000	2580000
CAD	CAD	3020000	3640000	3090000	2320000	2920000	2430000	4460000	3350000	2890000	11300000	2820000	2950000	2860000	3720000	3000000	3480000	3480000	2950000	3510000	2970000	4660000	2760000	3070000	2900000	2840000	2250000	2990000
CAGE1	CAGE1	1700000	208000	75800	24000000	5000000	91600	10500000	130000	101000	3020000	121000	166000	98500	6030000	72000	6950000	146000	31100000	10000000	2830000	3860000	10200000	13900000	59500	12900000	195000	25700000
CALCOCO1	CALCOCO1	4400000	2670000	3020000	1760000	2840000	3720000	1850000	3510000	2080000	2170000	3110000	3100000	1690000	3360000	2090000	3840000	4310000	2110000	2530000	3260000	3270000	2380000	1880000	1940000	2320000	3860000	3610000
CALCOCO2	CALCOCO2	145000	495000	112000	153000	122000	314000	104000	169000	202000	94900	145000	239000	42100	237000	318000	129000	245000	117000	158000	257000	84600	389000	143000	48100	132000	89800	164000
CALCRL	CALCRL	1280000	1850000	2800000	2610000	1530000	1860000	1980000	1150000	795000	1160000	741000	543000	4120000	2720000	830000	814000	1540000	2600000	2490000	876000	1250000	1060000	2010000	2040000	2220000	3980000	2670000
CALD1	CALD1	32600000	18500000	10000000	32600000	23700000	54100000	26400000	35200000	30800000	28400000	35500000	30400000	12400000	26300000	30400000	68000000	43300000	18800000	33900000	56000000	43700000	29100000	19400000	23900000	24900000	40300000	58500000
CALHM5	CALHM5	4170000	2680000	3340000	7170000	4750000	1520000	3380000	1540000	3790000	2290000	2890000	2760000	3760000	3870000	2140000	3120000	2020000	5440000	3640000	5070000	6960000	7280000	6800000	8260000	3990000	3580000	3360000
CALM1;CALM2;CALM3	CALM1	91100000	110000000	72900000	88100000	92700000	103000000	69100000	155000000	81400000	45100000	62500000	155000000	78000000	116000000	182000000	91800000	140000000	153000000	187000000	96800000	101000000	142000000	127000000	54400000	98800000	56000000	126000000
CALML3	CALML3	87400	85200	182000	131000	144000	682000	2710000	162000	113000	142000	132000	123000	133000	104000	63200	92500	172000	322000	1650000	171000	124000	119000	146000	126000	88000	90400	165000
CALML5	CALML5	540000	633000	3110000	2010000	824000	17600000	9090000	828000	1850000	531000	433000	238000	2600000	2130000	1250000	1600000	364000	1370000	3900000	798000	1380000	587000	2380000	977000	681000	1000000	4850000
CALR	CALR	104000000	109000000	31100000	20600000	90500000	87000000	38600000	122000000	42300000	26100000	79400000	71600000	14900000	86200000	70000000	106000000	96300000	21600000	73200000	85200000	61500000	28100000	45200000	33100000	19800000	56700000	77100000
CALU	CALU	8030000	5400000	2150000	2140000	5690000	9740000	3410000	6640000	2500000	1800000	4090000	3680000	1810000	6150000	3180000	10600000	7400000	5040000	4400000	7710000	3260000	2180000	4650000	2470000	1600000	6950000	7830000
CAMK1	CAMK1	3200000	2870000	1660000	2970000	3720000	2040000	2990000	4220000	4110000	1810000	4140000	2460000	1710000	3790000	2440000	4150000	3090000	2540000	2110000	4870000	2690000	2300000	3550000	2210000	2800000	2630000	2990000
CAMK2D	CAMK2D	1460000	1270000	1850000	1330000	1260000	1420000	1890000	1920000	1470000	1230000	1610000	2580000	2350000	4010000	1600000	2470000	1720000	998000	1970000	4270000	3090000	2610000	2650000	1230000	892000	2440000	2270000
CAMK2G	CAMK2G	860000	1190000	574000	559000	963000	583000	947000	993000	911000	1290000	1200000	1020000	64000	1500000	1140000	1480000	1180000	479000	2710000	1650000	377000	805000	820000	779000	931000	943000	1220000
CAMKK2	CAMKK2	366000	208000	182000	99900	70900	123000	5010000	231000	128000	356000	305000	405000	1870000	247000	467000	96600	683000	117000	1270000	287000	1410000	518000	223000	465000	621000	193000	566000
CAMP	CAMP	12800000	7730000	17000000	22200000	11500000	17800000	55800000	16000000	12300000	11100000	11600000	7940000	25200000	24000000	5200000	6210000	17100000	26900000	55700000	19000000	29300000	18300000	19000000	31700000	40500000	20200000	44400000
CAND1	CAND1	10900000	11400000	19200000	7720000	11100000	7450000	6790000	12200000	11800000	10100000	12200000	13500000	13500000	9690000	11500000	8850000	14000000	5430000	8180000	9230000	9060000	9730000	10300000	7010000	8790000	12400000	6670000
CANX	CANX	28900000	36200000	15100000	9640000	27000000	27900000	14400000	35200000	3410000	4090000	28400000	17700000	8130000	31500000	11800000	32700000	25300000	8940000	16700000	33900000	14100000	5650000	19300000	10500000	3370000	18600000	24000000
CAP1	CAP1	180000000	162000000	70400000	167000000	261000000	131000000	158000000	172000000	218000000	201000000	220000000	173000000	84200000	163000000	190000000	210000000	221000000	169000000	195000000	201000000	181000000	176000000	171000000	167000000	171000000	162000000	213000000
CAPG	CAPG	2120000	3410000	2030000	5110000	1920000	1250000	3550000	2690000	940000	3430000	2290000	1480000	2540000	2600000	4190000	876000	5210000	3660000	7670000	2800000	2170000	3880000	4560000	4490000	3980000	3210000	3920000
CAPN1	CAPN1	67200000	71000000	61100000	54700000	75300000	18600000	41200000	79000000	75500000	64000000	65100000	72900000	44900000	67500000	62300000	71000000	56900000	21800000	40700000	54100000	53500000	50100000	54100000	33500000	41500000	34500000	35000000
CAPN2	CAPN2	2730000	2940000	3170000	3560000	3640000	1350000	2780000	3620000	4400000	2280000	1970000	2910000	3680000	3720000	4230000	2290000	2970000	3830000	3750000	2350000	3620000	3370000	3630000	3210000	4100000	3300000	3160000
CAPN5	CAPN5	703000	1070000	1970000	636000	526000	979000	572000	486000	831000	731000	219000	717000	1830000	1050000	889000	168000	948000	936000	2240000	725000	1110000	640000	1130000	1440000	1070000	1450000	1130000
CAPN7	CAPN7	2340000	1520000	1000000	3220000	1900000	2580000	2320000	1750000	1220000	2320000	1570000	1200000	800000	1840000	2130000	1150000	2270000	3230000	2560000	1540000	1880000	2180000	1600000	3820000	1580000	1420000	2440000
CAPNS1	CAPNS1	10000000	27800000	18800000	14400000	19300000	6280000	11700000	22500000	35600000	7650000	30700000	16400000	13000000	20900000	11800000	19000000	14600000	6760000	14400000	27300000	12500000	8070000	15900000	7280000	16800000	8400000	9420000
CAPRIN1	CAPRIN1	331000	755000	51000	93100	62600	157000	47300	469000	862000	668000	404000	648000	63600	94700	828000	254000	800000	225000	755000	711000	149000	522000	703000	374000	804000	163000	623000
CAPZA1	CAPZA1	73400000	69200000	55700000	71500000	104000000	33500000	51000000	72300000	72100000	79200000	68500000	80100000	47400000	81500000	77400000	72700000	79700000	45900000	58100000	78100000	70300000	89000000	77600000	60600000	72000000	68600000	66800000
CAPZA2	CAPZA2	35100000	18800000	13400000	23100000	36200000	13800000	19600000	24100000	26100000	26200000	29800000	22700000	17000000	29500000	21300000	27800000	24000000	17400000	21000000	23900000	27600000	23700000	22000000	18400000	30200000	19200000	22100000
CAPZB	CAPZB	60600000	47200000	37000000	44500000	68600000	36700000	47900000	53900000	48200000	60900000	60500000	55200000	37200000	54100000	57900000	55900000	64100000	29300000	54200000	45700000	47000000	60300000	38800000	39200000	59700000	53100000	55000000
CARD6	CARD6	95600	201000	57200	145000	226000	37500	77300	95700	119000	52900	127000	93900	232000	172000	102000	127000	122000	217000	103000	79000	143000	107000	91100	84400	119000	96200	404000
CARD8	CARD8	174000	185000	101000	178000	246000	62100	81100	254000	367000	113000	313000	114000	201000	96500	301000	225000	270000	131000	318000	131000	153000	99200	177000	123000	662000	534000	125000
CARD9	CARD9	836000	2220000	123000	4020000	1040000	1620000	105000	859000	7030000	3050000	575000	378000	18300000	2700000	1990000	7410000	1110000	7040000	2690000	2250000	2220000	1400000	8980000	5230000	1980000	213000	3490000
CARHSP1	CARHSP1	1510000	1580000	1900000	2080000	1630000	865000	1850000	1110000	1720000	1490000	631000	2230000	1690000	1880000	1690000	1050000	2480000	1870000	2670000	1280000	1410000	1630000	1680000	1740000	1710000	2210000	1910000
CARM1	CARM1	428000	843000	2650000	304000	335000	1900000	78600	718000	675000	822000	490000	1170000	1900000	69000	857000	405000	1720000	54300	62000	320000	1690000	563000	694000	6730000	1690000	1710000	290000
CARMIL1	CARMIL1	1600000	2430000	1080000	2080000	2830000	2910000	2210000	2380000	2090000	3050000	2220000	4230000	1650000	1800000	3200000	2460000	2450000	595000	3000000	2100000	2630000	4290000	2190000	180000	3720000	1370000	1660000
CARS1	CARS1	2480000	2410000	2240000	1730000	2380000	1590000	1450000	2760000	2460000	2370000	2290000	2570000	1740000	2210000	2680000	2170000	2810000	1220000	1800000	2260000	2430000	2210000	2840000	1630000	2060000	3250000	2020000
CARS2	CARS2	1030000	926000	181000	170000	1130000	1860000	159000	1510000	147000	74200	1170000	584000	129000	848000	296000	1030000	1200000	41700	591000	1320000	490000	47000	1970000	160000	74800	503000	649000
CASK	CASK	68900	149000	242000	91500	110000	95900	171000	184000	93600	198000	100000	102000	489000	180000	172000	104000	162000	2160000	79500	145000	103000	88800	1190000	127000	161000	220000	89900
CASP1	CASP1	451000	593000	754000	91900	638000	822000	1280000	680000	674000	346000	431000	430000	919000	659000	664000	267000	765000	74500	1070000	1030000	1050000	784000	878000	868000	823000	1130000	838000
CASP10	CASP10	132000	235000	102000	153000	190000	215000	81900	111000	127000	98600	85200	133000	126000	182000	261000	66800	206000	226000	380000	175000	73100	218000	256000	104000	111000	84400	245000
CASP14	CASP14	1900000	2130000	1810000	2960000	1070000	4670000	3030000	601000	5950000	1140000	434000	123000	2150000	2060000	223000	808000	73300	2460000	3310000	174000	112000	83100	1570000	82900	375000	932000	1300000
CASP2	CASP2	141000	317000	116000	76100	169000	73400	132000	124000	142000	434000	291000	71200	57800	138000	78900	130000	113000	112000	113000	161000	99300	143000	73900	105000	203000	91900	110000
CASP3	CASP3	9160000	9490000	7020000	10400000	10500000	7680000	5110000	9090000	13600000	10200000	9360000	8720000	5870000	9450000	9780000	9340000	9550000	6530000	7310000	8390000	10800000	8590000	9550000	6300000	8430000	7660000	5080000
CASP4	CASP4	1150000	648000	609000	581000	1320000	473000	434000	821000	1030000	999000	646000	1210000	124000	663000	1020000	1000000	1010000	459000	1480000	1010000	1650000	954000	1190000	930000	934000	896000	867000
CASP6	CASP6	2020000	2470000	1350000	1370000	3200000	81400	1310000	2100000	2300000	1710000	2610000	1640000	1050000	2360000	1710000	2740000	1660000	98100	1840000	2090000	1960000	1860000	2090000	2130000	2090000	1310000	1990000
CASP7	CASP7	121000	176000	46200	390000	310000	158000	65000	1960000	93700	335000	110000	1420000	122000	78100	487000	271000	125000	172000	272000	240000	107000	307000	239000	215000	131000	129000	434000
CASP8	CASP8	456000	858000	209000	251000	605000	66700	331000	474000	512000	612000	454000	516000	115000	503000	504000	434000	812000	253000	794000	715000	184000	554000	393000	114000	101000	414000	459000
CASP9	CASP9	171000	107000	132000	64300	224000	73900	129000	213000	303000	252000	316000	289000	121000	89400	199000	199000	388000	131000	74200	113000	45000	167000	79500	81100	85600	124000	44100
CASS4	CASS4	6850000	4550000	3520000	5070000	5060000	7560000	4260000	4590000	6090000	5500000	8690000	6290000	2500000	4840000	5950000	10800000	7160000	3740000	5250000	5920000	9500000	6510000	5510000	3660000	4730000	6430000	8790000
CAST	CAST	3920000	5180000	10900000	4670000	2870000	9900000	4980000	4160000	3730000	3820000	2950000	4190000	7290000	4230000	3950000	2370000	8190000	4610000	6460000	3600000	3330000	3920000	5680000	4150000	5660000	15100000	4960000
CAT	CAT	57600000	51400000	257000000	47300000	48000000	106000000	64800000	33800000	64400000	47000000	38000000	60700000	112000000	50900000	39100000	78500000	155000000	29400000	78200000	28600000	54300000	31300000	72000000	49500000	51000000	230000000	44600000
CAVIN1	CAVIN1	209000	468000	191000	634000	374000	511000	40600	317000	201000	30700	136000	253000	1090000	555000	295000	286000	283000	1050000	704000	438000	531000	337000	720000	383000	257000	497000	573000
CAVIN2	CAVIN2	95100000	87200000	40900000	101000000	115000000	103000000	71800000	155000000	102000000	103000000	192000000	101000000	38400000	127000000	95300000	291000000	130000000	49700000	71700000	130000000	105000000	78400000	250000000	76500000	63200000	180000000	137000000
CBFB	CBFB	472000	564000	879000	1610000	610000	222000	588000	731000	340000	442000	453000	840000	59100	955000	677000	302000	650000	748000	994000	589000	551000	625000	116000	135000	1120000	620000	584000
CBL	CBL	2320000	1630000	1720000	3150000	1840000	1600000	2650000	2200000	1850000	2490000	2010000	1990000	2250000	2200000	2530000	2070000	3210000	2160000	3980000	2340000	2530000	3370000	2800000	2500000	3100000	1770000	3260000
CBLB	CBLB	118000	82000	141000	64100	117000	97900	112000	530000	667000	167000	603000	524000	63900	245000	476000	41500	525000	95300	104000	301000	200000	138000	75200	160000	67700	81900	80800
CBR1	CBR1	4870000	6460000	4730000	3730000	8760000	3330000	5460000	9040000	9430000	4410000	9030000	9280000	5240000	6760000	6560000	4110000	5310000	2310000	6490000	7360000	6460000	4790000	5000000	3760000	6560000	3320000	4890000
CBR4	CBR4	98700	388000	151000	115000	160000	151000	268000	628000	198000	94800	387000	210000	102000	155000	85300	430000	415000	111000	96200	63800	82500	47800	99900	85800	129000	366000	21600
CBWD1;CBWD2;CBWD3;CBWD5;CBWD6	CBWD1	163000	139000	84600	72700	97900	112000	83500	183000	91800	174000	68800	299000	106000	162000	337000	152000	125000	233000	191000	343000	139000	298000	66900	110000	105000	136000	48100
CBX3	CBX3	245000	266000	63000	61000	124000	105000	104000	338000	309000	83800	328000	264000	128000	77400	274000	212000	132000	127000	92100	280000	74000	68100	151000	187000	83700	250000	85900
CC2D1A	CC2D1A	895000	1660000	1500000	1590000	882000	1380000	1120000	1040000	1020000	1050000	883000	1200000	1620000	949000	1610000	757000	1400000	2180000	1560000	1120000	1750000	1310000	1690000	1830000	1850000	2170000	1510000
CC2D1B	CC2D1B	713000	408000	127000	366000	663000	222000	48700	541000	868000	629000	545000	706000	550000	563000	869000	557000	728000	550000	1300000	775000	895000	744000	729000	833000	1060000	584000	741000
CCAR2	CCAR2	136000	347000	230000	180000	117000	176000	70400	100000	440000	257000	3770000	648000	142000	538000	86400	97500	192000	87500	71100	167000	227000	124000	144000	94500	86500	104000	188000
CCDC124	CCDC124	428000	654000	70900	175000	99800	310000	78700	336000	178000	154000	44900	246000	218000	56700	620000	89100	169000	575000	172000	248000	135000	862000	119000	76000	895000	1560000	867000
CCDC127	CCDC127	186000	86900	147000	38900	228000	65800	259000	246000	183000	96400	88600	169000	247000	59900	118000	171000	84200	118000	91200	451000	299000	97400	142000	94500	96400	197000	150000
CCDC13	CCDC13	18800000	20600000	51200000	93400	113000	6910000	101000	3630000	18900000	18300000	2170000	7990000	14300000	91200	7330000	162000	2850000	245000	29800000	17600000	16400000	22300000	70600	59100000	13800000	31200000	11800000
CCDC168	CCDC168	1790000	2700000	3950000	2870000	56000	81700	120000	2060000	99700	1680000	1540000	78600	201000	1710000	1980000	85400	1530000	2540000	4100000	2480000	1830000	1520000	1890000	4880000	3780000	238000	1240000
CCDC22	CCDC22	3080000	2390000	1830000	2280000	3070000	1400000	3530000	2840000	2390000	2100000	1320000	1880000	184000	1950000	2760000	1830000	2980000	2210000	5440000	2460000	2520000	2780000	1410000	1390000	2140000	1780000	3580000
CCDC25	CCDC25	341000	519000	114000	71300	160000	175000	69200	511000	560000	259000	451000	521000	86000	58200	422000	53600	307000	150000	217000	515000	129000	437000	550000	134000	99600	78800	516000
CCDC33	CCDC33	3600000	4600000	190000	3260000	5900000	3130000	3350000	3840000	3220000	3360000	5210000	4900000	3670000	3980000	4100000	2930000	4400000	2220000	4760000	3420000	3590000	5770000	3410000	1890000	4050000	3520000	4190000
CCDC43	CCDC43	227000	66500	59000	123000	80000	87300	141000	177000	785000	2070000	819000	751000	71900	84700	896000	547000	1440000	100000	101000	160000	192000	165000	146000	215000	1010000	256000	270000
CCDC47	CCDC47	1720000	1770000	627000	68400	1180000	2890000	57600	1130000	1230000	152000	948000	705000	742000	1670000	679000	1350000	787000	61200	1050000	1340000	180000	124000	1080000	999000	130000	733000	1320000
CCDC51	CCDC51	87300	295000	65700	95800	654000	90900	77600	892000	69600	46800	134000	54400	209000	153000	155000	635000	142000	114000	81200	484000	167000	131000	154000	98800	297000	170000	201000
CCDC6	CCDC6	1320000	1460000	1290000	1230000	1500000	2460000	171000	1540000	1760000	1720000	1550000	1740000	1040000	1150000	1890000	1480000	1670000	738000	1560000	2550000	1690000	1790000	1830000	1230000	2260000	1700000	1340000
CCDC69	CCDC69	314000	670000	1120000	1180000	327000	424000	954000	516000	793000	615000	200000	266000	970000	456000	712000	77000	1220000	1380000	1250000	306000	148000	595000	814000	83100	778000	1190000	1030000
CCDC88A	CCDC88A	99500	83700	119000	79100	96300	64100	187000	299000	97800	126000	343000	257000	345000	82200	198000	129000	347000	108000	103000	64200	70700	91000	135000	57000	57000	200000	227000
CCDC88B	CCDC88B	546000	505000	1710000	1180000	499000	5410000	821000	482000	97000	694000	375000	173000	292000	344000	787000	108000	1580000	550000	1300000	535000	578000	731000	739000	1280000	940000	403000	1030000
CCDC88C	CCDC88C	136000	253000	137000	76500	59400	282000	258000	118000	95700	78300	147000	223000	324000	143000	251000	79700	224000	126000	142000	144000	128000	160000	148000	152000	218000	88900	152000
CCDC9	CCDC9	257000	487000	154000	417000	72100	664000	140000	474000	327000	500000	851000	821000	136000	55300	1680000	580000	113000	69000	929000	409000	1690000	583000	324000	178000	636000	191000	695000
CCDC90B	CCDC90B	441000	376000	142000	290000	272000	388000	30400	42500	930000	559000	1230000	1250000	242000	445000	93300	212000	1020000	538000	454000	301000	362000	1390000	604000	365000	1010000	448000	98400
CCDC91	CCDC91	261000	402000	212000	91800	380000	515000	134000	821000	114000	409000	757000	693000	98200	661000	365000	491000	640000	363000	507000	644000	693000	606000	711000	183000	689000	569000	454000
CCDC93	CCDC93	1910000	1490000	167000	848000	1590000	2940000	1710000	1590000	1160000	741000	1250000	1420000	128000	1020000	1070000	1200000	2220000	1410000	2470000	2020000	158000	1450000	1300000	298000	1710000	1470000	2220000
CCDC9B	CCDC9B	161000	193000	180000	112000	163000	101000	47800	155000	242000	338000	353000	94500	79100	112000	87700	211000	52600	57800	72100	151000	238000	157000	44600	192000	301000	38800	86100
CCHCR1	CCHCR1	2310000	265000	32200	1260000	1110000	1220000	628000	3180000	1400000	2000000	2940000	112000	128000	1920000	2220000	1730000	2030000	168000	1120000	1500000	1260000	1960000	836000	122000	1580000	935000	1640000
CCIN	CCIN	134000	2060000	157000	9900000	8670000	1560000	12800000	502000	15400000	3930000	131000	59700	8000000	19400000	92200	11200000	131000	9130000	6660000	134000	2460000	6500000	43300000	23100000	1050000	77900	1680000
CCL24	CCL24	1930000	3390000	1120000	2000000	1250000	3380000	987000	1500000	1150000	2550000	745000	3360000	1770000	4630000	4540000	76800	109000	2080000	3310000	8180000	2090000	6830000	2490000	3960000	2150000	15600000	1310000
CCL5	CCL5	5630000	16300000	4190000	3840000	43600000	17600000	6510000	11800000	21500000	53300000	120000000	16800000	4050000	28200000	1090000	16700000	13500000	105000	3170000	9280000	37300000	9040000	4750000	10700000	6580000	2690000	6100000
CCM2	CCM2	1580000	3280000	4070000	4490000	1650000	1770000	3360000	3110000	1930000	3030000	2330000	2700000	3920000	3530000	3100000	1440000	2660000	4640000	2410000	2840000	3080000	3180000	3260000	3650000	1850000	7040000	3770000
CCM2L	CCM2L	789000	1900000	3170000	3300000	924000	941000	1370000	1760000	148000	1270000	930000	1560000	3550000	2400000	1530000	949000	1090000	3180000	1640000	1240000	2600000	1430000	2030000	2470000	972000	5350000	2150000
CCN2	CCN2	3070000	1160000	519000	1620000	2160000	2800000	10300000	1980000	199000	936000	1650000	1610000	3930000	2480000	179000	2660000	1390000	894000	1050000	1380000	1450000	129000	2210000	1140000	82000	2260000	2480000
CCNDBP1	CCNDBP1	282000	413000	483000	133000	39500	245000	99000	425000	287000	113000	241000	546000	66200	317000	290000	158000	441000	231000	106000	521000	123000	86700	77400	84800	112000	148000	73100
CCNY	CCNY	2300000	2030000	4030000	3720000	2660000	3560000	2290000	2390000	2640000	4310000	2960000	3500000	3640000	2490000	4020000	1900000	4070000	3470000	3680000	2360000	2410000	4670000	3970000	2310000	4140000	3030000	3800000
CCNYL1	CCNYL1	807000	1000000	879000	966000	619000	137000	792000	773000	142000	804000	407000	1600000	401000	737000	1540000	264000	1670000	1580000	1700000	469000	1340000	966000	669000	505000	1050000	717000	878000
CCR1	CCR1	548000	746000	1080000	1320000	561000	486000	2000000	496000	199000	608000	62500	1320000	2220000	1230000	813000	216000	148000	1910000	1770000	709000	792000	1050000	1460000	1090000	1090000	982000	1290000
CCR4	CCR4	3120000	1540000	1920000	2280000	2350000	117000	63600	1590000	3520000	2120000	2940000	1500000	1170000	2050000	1180000	2780000	938000	1120000	1390000	3060000	2480000	2040000	4140000	6970000	92400	979000	63600
CCRL2	CCRL2	1550000	2490000	1590000	2480000	1520000	2090000	1830000	1030000	1420000	1950000	1130000	1080000	1890000	1300000	1560000	1230000	1420000	2630000	2710000	2500000	3290000	2220000	2700000	4920000	1680000	1660000	2810000
CCS	CCS	3320000	10300000	2480000	5710000	8260000	4890000	6050000	4630000	11300000	4470000	14600000	9710000	3280000	10600000	11900000	8080000	9730000	4500000	3140000	4340000	7690000	4590000	2870000	3150000	7860000	2680000	6310000
CCT2	CCT2	12900000	14600000	12500000	8180000	15400000	11400000	8360000	14600000	10400000	14100000	14600000	15100000	7870000	12900000	15500000	12900000	16200000	6020000	10700000	13700000	11100000	12100000	10400000	7980000	11200000	13900000	10300000
CCT3	CCT3	20700000	17900000	17200000	11300000	24000000	10100000	14400000	20800000	9930000	23700000	20500000	19000000	12100000	19000000	20200000	19600000	23200000	7900000	15200000	19400000	14800000	17600000	14000000	11000000	13600000	18700000	14100000
CCT4	CCT4	18400000	19500000	15200000	14400000	21700000	11900000	12000000	19600000	9890000	20900000	20400000	15300000	8960000	16900000	20700000	17300000	20200000	7030000	13300000	20100000	13500000	14300000	14400000	10400000	11800000	17900000	13300000
CCT5	CCT5	13300000	13500000	13300000	8970000	16100000	10500000	9100000	13800000	8240000	14900000	14000000	13000000	6950000	12300000	14800000	12300000	16200000	6010000	11100000	14100000	10600000	11000000	10400000	8730000	10200000	15900000	9810000
CCT6A	CCT6A	17600000	17800000	15900000	12900000	20200000	14900000	12900000	17400000	9460000	22100000	18700000	17400000	9770000	17100000	20500000	17500000	20700000	8930000	13900000	19000000	14600000	14900000	14300000	13100000	13400000	17900000	13900000
CCT6B	CCT6B	109000	123000	10800000	6210000	13900000	12000000	7230000	61200	113000	13100000	74600	178000	9320000	8850000	108000	10600000	137000	4070000	6840000	99300	6870000	157000	9720000	4490000	8960000	130000	13000000
CCT7	CCT7	15000000	13700000	10700000	9340000	15900000	7490000	11200000	14900000	5810000	14700000	15400000	14000000	7380000	14000000	14300000	14000000	16000000	7100000	11400000	13300000	11400000	11900000	12600000	11200000	11000000	13800000	11600000
CCT8	CCT8	26900000	28900000	22500000	17000000	31400000	17100000	15400000	27200000	24000000	26400000	32000000	31300000	14700000	25400000	28600000	25400000	28700000	11300000	19800000	27000000	21200000	26300000	22200000	16900000	19500000	23700000	20600000
CCZ1;CCZ1B	CCZ1	1290000	1220000	844000	659000	429000	1150000	1540000	1260000	795000	1100000	769000	1470000	754000	1200000	1340000	874000	1080000	782000	1300000	703000	1560000	1450000	1620000	1520000	1260000	934000	1650000
CD101	CD101	4630000	4090000	18600000	12900000	7750000	2410000	14900000	5770000	2010000	20400000	755000	3130000	11400000	7440000	8170000	1140000	18600000	9650000	20600000	4150000	8390000	13300000	10700000	14900000	12100000	5630000	10400000
CD109	CD109	10200000	11600000	9200000	11900000	9750000	3090000	4660000	9970000	9670000	21300000	8010000	12400000	11500000	9760000	18700000	5020000	5600000	10300000	7340000	5350000	7200000	13600000	8940000	8180000	8900000	7740000	5820000
CD14	CD14	4410000	10200000	27000000	13800000	6380000	2520000	14300000	8100000	2820000	5730000	3360000	4720000	16000000	8290000	5910000	5360000	5530000	8270000	19700000	3080000	10200000	8280000	10300000	6800000	8030000	6420000	6600000
CD151	CD151	44800000	34400000	30200000	66300000	39800000	74600	30600000	18500000	22800000	40800000	25700000	16000000	21900000	34700000	10300000	18800000	21400000	12400000	17700000	33000000	25700000	25800000	34700000	84700000	16000000	15300000	20200000
CD163	CD163	125000	669000	212000	131000	63800	149000	301000	134000	125000	210000	192000	95600	39300	137000	144000	98200	58100	125000	124000	448000	134000	60800	99000	172000	168000	108000	210000
CD177	CD177	19900000	5030000	9670000	5030000	10800000	755000	28500000	7560000	4410000	14400000	4810000	6830000	5640000	4880000	7830000	1860000	3440000	5440000	1650000	4150000	112000	8640000	1660000	9830000	43400000	4900000	1090000
CD19	CD19	929000	471000	1080000	13600000	2090000	975000	142000	754000	88900	110000	173000	126000	1720000	136000	397000	3470000	388000	1490000	1750000	2160000	113000	257000	1090000	1290000	312000	3540000	770000
CD2	CD2	1450000	2500000	3110000	3270000	2000000	2430000	3300000	2720000	1310000	663000	1290000	1240000	17400000	3340000	2290000	1030000	3280000	9840000	7380000	2700000	2020000	2610000	8900000	3240000	3740000	6910000	4740000
CD200	CD200	77300	885000	561000	64200	232000	275000	186000	1240000	182000	120000	75800	315000	1160000	1760000	273000	168000	93400	126000	52800	117000	103000	142000	87500	183000	166000	863000	563000
CD200R1	CD200R1	534000	805000	840000	1980000	611000	92400	1380000	556000	1210000	1340000	794000	574000	85500	175000	821000	193000	1620000	2310000	1760000	702000	1750000	918000	746000	1330000	1140000	640000	859000
CD209	CD209	6290000	30200000	11600000	4580000	1690000	13300000	5720000	2920000	7220000	1880000	1650000	13800000	8440000	4550000	57400000	201000	2500000	39700000	6810000	9160000	3440000	14800000	1910000	12900000	3120000	4840000	7730000
CD22	CD22	109000	512000	1150000	430000	80500	2260000	148000	866000	129000	95400	287000	105000	983000	169000	496000	169000	82200	210000	1290000	1490000	157000	85700	563000	1830000	295000	2710000	825000
CD226	CD226	18700000	18400000	24200000	30900000	27300000	14000000	15300000	28300000	37200000	46800000	30400000	33100000	22400000	36100000	38000000	25000000	25800000	13300000	18000000	23900000	32000000	44100000	23400000	30400000	27800000	20300000	17600000
CD244	CD244	2510000	1070000	2480000	2020000	2460000	1060000	2140000	1810000	1790000	2440000	1910000	2320000	2120000	3320000	3210000	1080000	1650000	2850000	2150000	1310000	3140000	3430000	1680000	2650000	3010000	4140000	1240000
CD247	CD247	3850000	6000000	7860000	9580000	4820000	5960000	9040000	5170000	2050000	1600000	2080000	2180000	11800000	10400000	5550000	2080000	6790000	13200000	9620000	5190000	8410000	11300000	13700000	6640000	6000000	24800000	9260000
CD274	CD274	2260000	3150000	2230000	2320000	2570000	2530000	3010000	1840000	2490000	3760000	1150000	2960000	2640000	1170000	4240000	993000	1900000	3600000	2870000	2690000	3980000	2760000	1430000	3420000	4010000	3270000	1730000
CD276	CD276	120000	1290000	455000	81500	73400	80700	141000	320000	1230000	156000	249000	649000	122000	851000	1180000	111000	693000	71900	811000	92100	90900	167000	711000	622000	101000	856000	24300
CD28	CD28	523000	1180000	818000	1250000	1040000	109000	1310000	660000	116000	116000	521000	361000	2800000	1710000	946000	71100	906000	2960000	1940000	848000	97900	1090000	3080000	151000	916000	1040000	1130000
CD2AP	CD2AP	2730000	2240000	3150000	3630000	2340000	3770000	3600000	2300000	2240000	4770000	3140000	2800000	2710000	2090000	3510000	3710000	3810000	2990000	3780000	3660000	3310000	3390000	2740000	1840000	2430000	4380000	4570000
CD300A	CD300A	1600000	1850000	3140000	4610000	1780000	1800000	3380000	1310000	1020000	2730000	988000	970000	3670000	3670000	3170000	551000	3500000	3010000	4720000	1590000	1610000	2840000	2740000	2890000	3060000	1880000	3000000
CD300E	CD300E	181000	102000	92100	102000	180000	118000	122000	84400	109000	62700	174000	302000	94000	106000	222000	142000	142000	51400	63400	123000	78200	302000	130000	95000	42000	110000	124000
CD300LF	CD300LF	426000	728000	1360000	1540000	877000	281000	757000	457000	196000	682000	483000	56600	875000	868000	928000	195000	1510000	1290000	1680000	488000	1110000	1260000	851000	1370000	1640000	1430000	780000
CD300LG	CD300LG	169000	97900	118000	113000	110000	163000	167000	95000	104000	152000	147000	213000	484000	67500	157000	113000	47400	512000	98100	63400	98200	138000	63900	154000	109000	110000	65300
CD33	CD33	138000	4740000	4010000	4120000	1790000	982000	3620000	49500	1590000	1010000	1580000	1490000	2900000	1190000	5230000	79500	1340000	2400000	4840000	2450000	2590000	2800000	3960000	2830000	65700	2570000	4160000
CD34	CD34	16400000	24900000	43400000	45600000	17700000	13200000	25900000	12800000	7710000	11600000	7750000	6560000	38800000	26300000	8340000	9760000	11000000	47800000	22700000	15800000	29400000	14600000	20100000	46300000	14800000	32500000	24000000
CD36	CD36	483000000	700000000	438000000	620000000	763000000	97500000	299000000	438000000	538000000	1470000000	591000000	593000000	663000000	336000000	1160000000	327000000	284000000	436000000	330000000	230000000	597000000	672000000	322000000	557000000	654000000	341000000	366000000
CD37	CD37	25700000	27300000	59700000	62300000	48400000	13100000	75600000	26600000	19300000	37400000	12000000	16800000	108000000	57900000	30900000	21400000	23300000	73700000	86300000	40400000	44600000	34400000	52700000	62900000	42300000	81100000	53600000
CD38	CD38	1950000	3090000	3310000	3020000	1760000	1120000	2750000	2150000	1290000	2050000	1200000	1170000	3530000	3630000	2210000	938000	2120000	2530000	2510000	1930000	3160000	2640000	2560000	3090000	2580000	2940000	2590000
CD3D	CD3D	2870000	1770000	2570000	4720000	3610000	101000	3640000	1940000	1210000	1460000	1090000	726000	5940000	3420000	1810000	1270000	2070000	4640000	5540000	2090000	4160000	1870000	5550000	3650000	2460000	1380000	3420000
CD3E	CD3E	6790000	7900000	8880000	12000000	8370000	6600000	6830000	4790000	3030000	3370000	2570000	2110000	13400000	8990000	7820000	3050000	6980000	18600000	16200000	6930000	8430000	5500000	28400000	10900000	6040000	17600000	11200000
CD3G	CD3G	3700000	2670000	4740000	5770000	3520000	2060000	4290000	2140000	1130000	1510000	1200000	942000	7430000	3800000	3860000	1270000	3770000	8500000	7180000	3430000	3690000	2530000	12200000	4240000	3960000	8250000	5840000
CD4	CD4	1280000	2280000	1510000	4120000	2650000	1370000	3180000	1460000	602000	985000	894000	892000	3090000	1960000	2870000	906000	2740000	3840000	3490000	2370000	1650000	1760000	4970000	2360000	864000	3220000	2780000
CD40	CD40	4090000	1290000	2660000	3380000	7830000	3890000	5090000	1060000	4600000	5660000	2530000	589000	3800000	3120000	3480000	2010000	4160000	807000	2930000	1690000	1870000	2090000	922000	2460000	10700000	6420000	4040000
CD40LG	CD40LG	1240000	1960000	280000	87200	1950000	336000	963000	1260000	3290000	1860000	2260000	1230000	355000	115000	1490000	1460000	1360000	129000	101000	4190000	122000	1330000	173000	2470000	2610000	1500000	1230000
CD44	CD44	13700000	27100000	21500000	36200000	19600000	15900000	28100000	15000000	9060000	21900000	9500000	13000000	24900000	20300000	29700000	5900000	32700000	34300000	44600000	19700000	20700000	21000000	34900000	22800000	25800000	34000000	30700000
CD46	CD46	15300000	16900000	19100000	24000000	17100000	5500000	24200000	14200000	17000000	28500000	10900000	13300000	17500000	18500000	18600000	11400000	15700000	23000000	22400000	10300000	22300000	20800000	20700000	40200000	29500000	17300000	29100000
CD47	CD47	143000000	130000000	142000000	180000000	128000000	106000000	133000000	154000000	154000000	201000000	157000000	167000000	151000000	155000000	226000000	100000000	146000000	133000000	135000000	157000000	171000000	339000000	239000000	385000000	189000000	155000000	128000000
CD48	CD48	3800000	5110000	8570000	8990000	6050000	4610000	7510000	6010000	1240000	4690000	2300000	2400000	12100000	8000000	5950000	1780000	5080000	8360000	11300000	5590000	4400000	7030000	14000000	6190000	4270000	15800000	7940000
CD5	CD5	1570000	1810000	2150000	3760000	2260000	603000	2610000	2120000	984000	697000	1050000	658000	5150000	2830000	1930000	921000	3230000	6360000	5660000	1650000	1370000	1730000	5060000	2060000	1840000	4780000	5550000
CD53	CD53	12000000	38500000	81100000	46000000	17600000	1780000	64300000	22400000	34500000	14300000	25400000	13300000	87000000	35300000	23200000	9620000	20300000	87400000	39800000	19400000	35500000	29400000	76800000	84300000	12500000	36600000	20000000
CD55	CD55	27200000	12200000	24300000	23800000	34600000	11000000	30600000	7140000	11100000	55800000	17900000	9930000	22700000	26800000	21500000	13400000	23800000	14500000	27400000	8310000	16100000	17400000	6980000	18000000	53800000	30600000	26400000
CD58	CD58	10900000	26800000	22000000	14400000	11400000	12600000	10400000	10900000	13800000	10100000	12100000	13100000	18900000	13600000	14700000	5330000	11000000	16500000	16900000	14000000	18900000	18800000	20200000	26700000	12100000	14100000	14200000
CD59	CD59	56000000	40400000	124000000	112000000	62400000	40300000	73600000	20200000	20500000	59400000	24700000	17700000	127000000	51900000	20900000	31900000	53500000	65600000	89600000	16300000	43400000	19900000	30100000	59500000	118000000	153000000	90300000
CD5L	CD5L	335000000	1010000000	1720000000	2760000000	1540000000	658000000	9760000000	63700000	1170000000	1420000000	61500000	37500000	3010000000	2460000000	79800000	2220000000	212000000	2210000000	3890000000	47500000	3510000000	284000000	2300000000	3730000000	2100000000	2610000000	2950000000
CD6	CD6	2210000	2310000	1740000	4160000	1930000	250000	2190000	1560000	1140000	1550000	851000	794000	2860000	3050000	1590000	2190000	2150000	5330000	5610000	1790000	63700	1550000	6190000	2220000	2060000	4300000	4090000
CD63	CD63	17100000	11000000	6260000	21500000	15500000	3380000	9940000	8260000	14000000	11000000	17600000	6630000	8340000	12000000	14600000	14300000	7660000	16200000	23400000	19000000	83600000	22800000	23500000	80300000	9270000	7730000	16000000
CD69	CD69	904000	786000	759000	999000	1010000	92300	689000	372000	721000	2230000	1030000	991000	583000	1040000	975000	749000	704000	292000	646000	407000	814000	1050000	657000	1830000	1930000	1600000	666000
CD7	CD7	446000	943000	1080000	1320000	669000	710000	1350000	519000	202000	355000	377000	372000	3030000	1490000	1110000	315000	1050000	2430000	1740000	505000	1180000	1370000	3040000	1360000	1250000	73700	1540000
CD72	CD72	75700	88600	1140000	520000	274000	1720000	208000	369000	68300	110000	189000	81500	1040000	322000	384000	112000	322000	1040000	2030000	2070000	252000	445000	826000	943000	174000	2580000	775000
CD74	CD74	92200	218000	1220000	798000	510000	77900	1060000	800000	65800	156000	245000	56200	1310000	515000	435000	114000	400000	987000	535000	1270000	114000	348000	701000	564000	37800	1580000	1320000
CD79A	CD79A	1180000	107000	205000	95300	79200	106000	131000	167000	223000	213000	59300	130000	120000	154000	87700	76300	104000	140000	146000	2260000	119000	96700	81400	123000	136000	2870000	114000
CD79B	CD79B	420000	229000	88900	45200	115000	1660000	124000	346000	97900	107000	190000	100000	2800000	106000	107000	787000	96100	1210000	1560000	6060000	72800	323000	1580000	1780000	136000	6100000	1280000
CD81	CD81	2210000	7380000	4900000	8750000	3560000	5810000	2870000	6250000	4380000	4670000	1790000	4400000	11400000	5010000	7530000	3930000	4450000	25400000	8600000	6010000	10800000	5280000	10700000	13600000	9900000	1700000	8690000
CD82	CD82	16000000	53100000	40000000	29300000	15800000	1100000	11400000	16300000	18700000	19600000	9290000	10700000	27000000	15800000	8970000	9060000	6480000	14800000	13700000	13200000	20700000	9730000	18800000	39800000	5150000	8000000	9530000
CD84	CD84	8210000	7780000	6550000	12100000	9260000	11100000	9340000	11600000	13500000	16800000	11600000	12800000	7450000	13500000	11800000	10900000	9350000	8690000	10500000	13000000	11400000	17500000	14000000	15500000	10300000	10500000	10600000
CD8A	CD8A	2480000	2860000	2530000	2730000	1290000	165000	1730000	2100000	1140000	1090000	797000	68700	3430000	2470000	1490000	780000	748000	5070000	5530000	1580000	2770000	1500000	5850000	3210000	2560000	3310000	3880000
CD8B	CD8B	733000	366000	355000	345000	188000	179000	501000	368000	252000	98200	58900	64300	693000	598000	189000	93400	208000	1090000	1460000	312000	379000	179000	1330000	97700	529000	1770000	643000
CD9	CD9	711000000	293000000	270000000	1120000000	769000000	94800000	482000000	202000000	541000000	1010000000	599000000	241000000	344000000	513000000	352000000	492000000	337000000	657000000	596000000	728000000	1040000000	927000000	1150000000	2560000000	571000000	551000000	448000000
CD93	CD93	1060000	1500000	1250000	1850000	864000	97300	1590000	1770000	985000	1710000	1260000	1150000	1510000	1480000	1090000	517000	2540000	2630000	2200000	1360000	1570000	1390000	1430000	2410000	1730000	1830000	1240000
CD96	CD96	84000	325000	150000	291000	144000	226000	234000	58300	184000	433000	138000	73600	152000	211000	201000	86200	146000	244000	368000	150000	159000	171000	128000	302000	244000	266000	227000
CD99	CD99	6240000	32700000	18900000	18800000	14900000	4000000	6500000	10800000	29700000	4570000	12600000	10100000	16500000	23900000	17700000	3590000	5300000	32600000	15600000	28500000	19600000	6260000	28400000	34800000	9220000	24200000	19800000
CD99L2	CD99L2	1330000	2530000	1270000	3170000	1830000	2510000	2920000	1140000	566000	2450000	1270000	1040000	2880000	1730000	2460000	1160000	1380000	3920000	2700000	1250000	2880000	1550000	2820000	3340000	2400000	3450000	3370000
CDA	CDA	80600	97400	293000	674000	78700	128000	882000	366000	110000	627000	767000	64400	250000	201000	370000	102000	867000	152000	824000	600000	87700	352000	200000	235000	680000	302000	661000
CDC16	CDC16	61100	138000	191000	74900	257000	145000	82100	428000	610000	142000	440000	374000	213000	109000	444000	397000	307000	60500	153000	322000	155000	68400	150000	111000	108000	107000	79600
CDC27	CDC27	181000	462000	61700	4960000	1490000	239000	223000	102000	199000	1570000	147000	56800	108000	2520000	214000	1740000	91100	4280000	3050000	1120000	1680000	2860000	95200	104000	3170000	96100	83800
CDC37	CDC37	8470000	8970000	5180000	6080000	7460000	8640000	6440000	9960000	11000000	7520000	9740000	11800000	5490000	8320000	10100000	7900000	10100000	6940000	9690000	8760000	8370000	10800000	10700000	8840000	8880000	7770000	8620000
CDC42	CDC42	40400000	43100000	46000000	56700000	71400000	19300000	57800000	37700000	47200000	84600000	37600000	42900000	38200000	56600000	50900000	32300000	37100000	30900000	37100000	39300000	40200000	45000000	44800000	38400000	57700000	29300000	27400000
CDC42BPA	CDC42BPA	470000	1170000	490000	41500	718000	512000	69600	710000	950000	874000	574000	884000	1500000	1000000	1020000	531000	583000	114000	974000	716000	79900	1090000	121000	51200	1080000	794000	833000
CDC42BPB	CDC42BPB	5550000	3890000	3830000	3640000	5190000	3170000	3390000	5260000	5520000	6150000	5640000	7180000	3380000	5490000	5330000	4970000	4830000	3420000	3580000	4220000	4940000	6500000	4740000	4040000	5770000	3650000	4870000
CDC42EP4	CDC42EP4	188000	1600000	56400	940000	185000	1080000	418000	528000	129000	678000	310000	660000	816000	895000	707000	103000	141000	1310000	1100000	662000	1010000	597000	200000	664000	752000	887000	1140000
CDC42SE1	CDC42SE1	105000	147000	127000	148000	231000	184000	160000	66000	117000	462000	120000	91700	133000	87800	181000	192000	95400	137000	55900	136000	78700	126000	133000	156000	942000	84800	48000
CDC42SE2	CDC42SE2	1850000	780000	2300000	1600000	1240000	141000	96800	977000	4290000	4180000	3520000	1160000	1700000	1830000	1910000	1180000	2280000	4070000	4160000	5270000	2260000	2840000	3600000	4770000	4970000	2590000	2910000
CDCA3	CDCA3	74100	415000	96900	135000	143000	54400	70400	308000	111000	65400	81800	113000	61800	124000	290000	138000	55200	216000	226000	75700	97500	171000	129000	99400	96100	64400	148000
CDH1	CDH1	3080000	11100000	3560000	8460000	2270000	2780000	6410000	2370000	1980000	2680000	1610000	3120000	7320000	3320000	4780000	2310000	2600000	4620000	6050000	2130000	6980000	2600000	3930000	5040000	5650000	4140000	3260000
CDH13	CDH13	354000	644000	1260000	1210000	283000	541000	167000	655000	111000	58200	117000	102000	1300000	372000	672000	517000	1120000	1800000	591000	122000	802000	593000	1240000	1140000	425000	1520000	1210000
CDH2	CDH2	254000	149000	98600	50100	182000	80700	107000	131000	188000	140000	124000	62300	4640000	68400	135000	184000	136000	333000	72100	103000	60000	180000	136000	83900	113000	114000	78900
CDH23	CDH23	76300	1100000	1640000	907000	310000	761000	626000	929000	33300	375000	204000	119000	1020000	874000	571000	380000	320000	1420000	403000	394000	63700	1010000	831000	1090000	976000	1570000	880000
CDH5	CDH5	2290000	2620000	3500000	12500000	1370000	2840000	17400000	1650000	1850000	1700000	727000	763000	3450000	3320000	2530000	15800000	1990000	4840000	3660000	1400000	2230000	3100000	5660000	4210000	1590000	2930000	2640000
CDH6	CDH6	764000	1950000	91800	484000	306000	121000	128000	198000	532000	564000	201000	365000	132000	288000	1180000	468000	290000	130000	53600	182000	203000	806000	165000	176000	726000	212000	221000
CDIP1	CDIP1	1310000	89500	112000	146000	1910000	206000	61300	1250000	1410000	1850000	1610000	1310000	203000	153000	133000	1640000	129000	80100	89700	2750000	82900	1880000	221000	3810000	1260000	1510000	1680000
CDIPT	CDIPT	601000	947000	491000	89100	132000	141000	114000	1470000	114000	199000	1210000	700000	657000	1160000	223000	1160000	689000	28700	164000	915000	125000	218000	33200	111000	56000	127000	179000
CDK1	CDK1	166000	1710000	175000	190000	168000	106000	187000	83500	91200	92700	154000	107000	101000	89000	321000	141000	42600	130000	1070000	204000	103000	76300	141000	76700	74900	65200	98600
CDK14	CDK14	161000	292000	42700	46900	200000	109000	215000	207000	72600	336000	119000	203000	146000	64000	368000	141000	83500	48200	593000	273000	80000	316000	108000	84600	367000	71400	401000
CDK16	CDK16	114000	275000	302000	123000	128000	74900	273000	127000	142000	124000	174000	185000	406000	103000	197000	123000	113000	127000	90100	200000	202000	237000	192000	170000	158000	90100	233000
CDK17	CDK17	667000	1070000	899000	946000	706000	623000	128000	1020000	156000	843000	530000	508000	1260000	816000	889000	449000	651000	1130000	1380000	652000	1020000	573000	558000	620000	612000	894000	1020000
CDK2	CDK2	1370000	1280000	339000	218000	861000	35200	1120000	1430000	1160000	72000	1430000	633000	86600	768000	733000	569000	644000	279000	81800	777000	861000	902000	1000000	394000	948000	775000	105000
CDK5	CDK5	13800000	10100000	11100000	14200000	15400000	4840000	9210000	14900000	8530000	17300000	10800000	11400000	13600000	17600000	16000000	10200000	12000000	5430000	16800000	14900000	10200000	19100000	16900000	12500000	20100000	6310000	11100000
CDK5RAP2	CDK5RAP2	591000	123000	716000	602000	236000	146000	139000	553000	461000	62900	1200000	866000	1210000	157000	460000	211000	666000	145000	95100	122000	207000	96100	77400	59100	195000	1600000	146000
CDK5RAP3	CDK5RAP3	931000	1060000	833000	419000	858000	1150000	546000	1220000	790000	531000	1150000	980000	122000	1080000	1060000	1050000	858000	155000	482000	767000	825000	493000	81100	207000	708000	313000	1000000
CDKN1A	CDKN1A	88800	134000	83500	61000	88600	124000	152000	157000	124000	165000	265000	128000	96400	233000	258000	231000	498000	155000	265000	324000	101000	115000	157000	212000	142000	337000	53500
CDS2	CDS2	2760000	1630000	1090000	1620000	1610000	5540000	1050000	2100000	45300	67400	2820000	878000	723000	2460000	842000	6060000	1550000	1500000	1530000	3560000	965000	439000	1900000	1900000	72200	2310000	2430000
CDSN	CDSN	1290000	12000000	4040000	3580000	845000	17700000	4520000	128000	6880000	1050000	670000	450000	3480000	900000	39700	1300000	759000	1240000	8400000	822000	128000	1630000	2640000	1160000	656000	1820000	5480000
CDV3	CDV3	2910000	3180000	2470000	3090000	1690000	6040000	5570000	3720000	3820000	3690000	4000000	4000000	3100000	3090000	6100000	4750000	5600000	4400000	6550000	5280000	6180000	4280000	4910000	5610000	4860000	5720000	7590000
CEACAM1	CEACAM1	209000	300000	257000	97300	304000	96200	722000	411000	59200	870000	194000	208000	369000	451000	579000	148000	795000	882000	1870000	197000	284000	850000	458000	561000	1100000	327000	917000
CEACAM21	CEACAM21	144000	179000	112000	120000	130000	50800	50900	194000	79500	90800	104000	87500	95100	123000	78500	193000	105000	165000	43900	115000	171000	98400	41900	85700	121000	220000	254000
CEACAM3	CEACAM3	578000	1700000	2140000	1900000	957000	93500	1050000	919000	73200	1510000	573000	631000	1170000	1240000	1320000	109000	3270000	1330000	1570000	657000	116000	1260000	896000	1220000	1170000	146000	1230000
CEACAM4	CEACAM4	90600	1370000	358000	787000	520000	363000	1050000	757000	458000	1650000	450000	432000	392000	569000	880000	31700	1660000	1730000	2360000	680000	1020000	1000000	764000	1630000	1600000	401000	991000
CEACAM8	CEACAM8	4980000	7020000	4920000	6410000	3640000	511000	11400000	3750000	1150000	9620000	3850000	4060000	3840000	2880000	4890000	1040000	13500000	2740000	17900000	2210000	2740000	4600000	3780000	4760000	10200000	3170000	10900000
CELF2	CELF2	414000	1970000	143000	96200	1090000	120000	51000	1590000	2370000	600000	2170000	1700000	206000	778000	943000	1650000	908000	138000	174000	1800000	350000	578000	144000	396000	1100000	110000	54100
CEMIP2	CEMIP2	1430000	2530000	2000000	2340000	951000	892000	2470000	1060000	728000	1300000	794000	1240000	2450000	1710000	2050000	176000	1650000	2430000	2590000	1360000	2140000	1630000	1680000	2200000	1860000	1510000	1850000
CEP131	CEP131	691000	542000	82400	102000	472000	439000	221000	1170000	498000	591000	570000	521000	121000	1520000	411000	650000	638000	220000	59300	360000	1580000	664000	90900	228000	515000	121000	826000
CEP170	CEP170	469000	281000	231000	398000	179000	1020000	176000	466000	379000	636000	539000	491000	106000	181000	599000	828000	533000	67200	495000	676000	603000	434000	91900	72100	290000	584000	838000
CEP192	CEP192	57100	183000	152000	158000	141000	133000	76400	132000	73200	73300	133000	177000	142000	226000	76200	178000	161000	101000	243000	126000	255000	120000	128000	133000	115000	59100	126000
CEP350	CEP350	5710000	197000	11800000	27200000	5600000	44000	18100000	81600	149000	5910000	7260000	10900000	60700	4110000	5440000	5280000	199000	7430000	7220000	2810000	2110000	4790000	3230000	62500	4550000	2220000	6750000
CEP41	CEP41	283000	151000	170000	81600	127000	633000	207000	591000	290000	662000	579000	574000	288000	615000	462000	624000	461000	101000	430000	689000	120000	637000	404000	159000	469000	45600	563000
CEP44	CEP44	107000	290000	191000	134000	89300	462000	88700	197000	243000	445000	202000	275000	110000	216000	490000	399000	377000	144000	402000	423000	815000	409000	106000	729000	348000	405000	352000
CEP78	CEP78	284000	465000	131000	104000	599000	359000	80500	262000	336000	119000	129000	810000	851000	268000	169000	44800	122000	56100	69000	631000	69400	48700	220000	131000	178000	350000	204000
CEPT1	CEPT1	1800000	6480000	1060000	103000	3320000	216000	209000	2230000	209000	151000	1060000	959000	44400	222000	847000	4780000	1520000	117000	225000	3020000	89700	43800	52600	271000	166000	74700	10500000
CERS2	CERS2	3120000	4500000	787000	686000	4620000	3480000	3800000	2920000	53600	534000	3220000	1960000	1330000	3960000	1430000	3720000	2600000	3900000	47800	4130000	1940000	549000	1400000	83100	73500	1810000	1690000
CERT1	CERT1	707000	691000	4480000	1250000	1010000	110000	131000	762000	406000	1110000	674000	916000	542000	1300000	750000	701000	579000	105000	1020000	597000	479000	835000	401000	1120000	1880000	147000	917000
CES2	CES2	66900	110000	191000	79000	313000	279000	203000	256000	133000	140000	105000	82100	41100	130000	71000	111000	231000	166000	252000	109000	107000	84300	63700	96300	176000	115000	126000
CETP	CETP	10400000	13400000	22300000	31000000	7350000	10600000	51000000	9470000	5010000	9610000	2030000	4060000	9770000	16500000	6050000	27600000	5910000	17800000	23100000	1200000	16900000	7930000	15400000	11500000	8880000	12200000	9890000
CFAP410	CFAP410	186000	71600	195000	182000	538000	43000	158000	300000	148000	139000	225000	250000	107000	89900	259000	70300	312000	228000	79100	143000	145000	114000	189000	109000	209000	196000	46600
CFB	CFB	31400000	15000000	52400000	25900000	11800000	23000000	14500000	20200000	7480000	22200000	11600000	28800000	26100000	45400000	13100000	10000000	26100000	21400000	18100000	28400000	13500000	37400000	15600000	15000000	13400000	78300000	14500000
CFD	CFD	485000	183000	166000	231000	60900	173000	991000	220000	368000	271000	222000	306000	289000	957000	67400	470000	128000	117000	518000	334000	101000	58200	99200	178000	182000	151000	195000
CFH	CFH	18300000	8390000	34400000	13400000	8660000	16900000	10100000	7150000	5030000	15200000	6200000	7810000	17800000	28900000	6650000	8550000	15500000	11500000	7940000	13700000	8290000	16600000	9310000	9210000	10600000	32600000	11300000
CFHR1	CFHR1	6660000	3110000	19600000	4380000	3390000	5920000	4360000	4950000	1960000	6960000	2500000	2660000	3710000	6910000	639000	4080000	1270000	3570000	3420000	2870000	10600000	4960000	4620000	104000	6230000	18100000	4240000
CFHR2	CFHR2	786000	307000	1810000	482000	593000	643000	479000	136000	109000	1290000	284000	508000	602000	1320000	438000	62400	1130000	151000	173000	461000	235000	928000	87000	519000	1470000	1920000	733000
CFHR4	CFHR4	2230000	3030000	3590000	2850000	1300000	2500000	4210000	973000	558000	2820000	1520000	3750000	2350000	4800000	1380000	562000	1780000	1310000	2370000	2180000	818000	5240000	82000	2970000	1250000	11100000	832000
CFHR5	CFHR5	1140000	1210000	2280000	912000	933000	6600000	252000	608000	695000	1140000	474000	1190000	2590000	1720000	567000	953000	1500000	1350000	1270000	2200000	94400	1540000	154000	195000	77400	4450000	1270000
CFI	CFI	4300000	1820000	7170000	3370000	2100000	2120000	2350000	1700000	1210000	3050000	1630000	2410000	2320000	5910000	1270000	1480000	3010000	2090000	1830000	2980000	1450000	3410000	1730000	1860000	1840000	9140000	1580000
CFL1	CFL1	423000000	295000000	173000000	324000000	542000000	251000000	350000000	318000000	178000000	364000000	356000000	268000000	155000000	388000000	368000000	335000000	344000000	230000000	414000000	370000000	426000000	284000000	280000000	249000000	373000000	290000000	367000000
CFL2	CFL2	116000	105000	693000	129000	1280000	733000	799000	302000	482000	760000	953000	756000	894000	1080000	682000	102000	984000	1150000	1200000	895000	812000	812000	809000	740000	151000	93800	1000000
CFP	CFP	2170000	1310000	1940000	4830000	1490000	1950000	8550000	788000	1120000	4200000	583000	702000	2530000	3850000	779000	4210000	800000	14300000	7610000	870000	96200	1080000	1520000	1350000	1880000	3880000	2500000
CHCHD3	CHCHD3	2130000	3590000	728000	772000	2200000	4530000	1020000	3120000	630000	309000	2340000	1480000	328000	1790000	766000	2410000	2240000	106000	1210000	3030000	1200000	479000	1630000	1190000	211000	1300000	2850000
CHCHD4	CHCHD4	335000	553000	87500	55000	248000	128000	98000	800000	113000	147000	336000	258000	201000	187000	137000	391000	525000	185000	277000	446000	144000	222000	162000	125000	157000	85500	456000
CHGA	CHGA	108000	390000	71000	192000	150000	70000	101000	91000	275000	77800	129000	164000	103000	271000	157000	106000	187000	219000	49600	133000	106000	242000	74400	116000	272000	442000	303000
CHI3L1	CHI3L1	247000	177000	412000	96800	23900	102000	105000	341000	369000	107000	165000	179000	141000	178000	120000	151000	431000	157000	147000	49700	141000	256000	110000	267000	87200	107000	70300
CHIC2	CHIC2	1720000	2670000	2260000	3370000	2080000	1020000	3320000	1360000	1430000	1300000	993000	3130000	3370000	2350000	3670000	144000	2220000	2660000	3210000	2100000	4430000	1990000	2160000	2530000	4990000	4210000	2160000
CHID1	CHID1	1980000	740000	1430000	547000	1280000	1200000	851000	1270000	353000	804000	624000	581000	709000	1330000	818000	894000	895000	190000	780000	1340000	636000	59700	232000	77800	78200	553000	881000
CHIT1	CHIT1	73800	188000	81800	237000	58300	78500	78500	330000	115000	220000	338000	99400	678000	62800	88700	804000	444000	72000	66900	134000	85300	160000	133000	175000	1390000	150000	65800
CHKB	CHKB	1410000	1110000	667000	774000	755000	184000	695000	904000	1130000	1190000	1310000	948000	1010000	1350000	986000	1010000	1040000	153000	743000	1220000	856000	831000	730000	879000	1290000	635000	1030000
CHM	CHM	673000	1260000	90700	90200	634000	129000	146000	864000	103000	843000	557000	1930000	103000	899000	2040000	640000	85600	78500	82400	584000	713000	791000	79200	151000	991000	121000	469000
CHMP1A	CHMP1A	5610000	3890000	3070000	9020000	5800000	2300000	8090000	6170000	3690000	3890000	4420000	5770000	3790000	3350000	6550000	3100000	6540000	6250000	9820000	6360000	5400000	4200000	5150000	7140000	5630000	3050000	5900000
CHMP1B	CHMP1B	9660000	7220000	5390000	18600000	10300000	3270000	15500000	11300000	6600000	13200000	9270000	9930000	5840000	7810000	16100000	4690000	17200000	19500000	28700000	8540000	12100000	11300000	12700000	19800000	11500000	6620000	13000000
CHMP2A	CHMP2A	13100000	8490000	8950000	15900000	11800000	4130000	16500000	11400000	6170000	13500000	8220000	9840000	6000000	8550000	14900000	5760000	12200000	18300000	22000000	8760000	12400000	13400000	12400000	16900000	12200000	8760000	15300000
CHMP2B	CHMP2B	4790000	3640000	1070000	7310000	3250000	2570000	7320000	4290000	1590000	5660000	3200000	4370000	1720000	3340000	8460000	2280000	8020000	7770000	11300000	4470000	4400000	5610000	4870000	7770000	4820000	2510000	6070000
CHMP3	CHMP3	6570000	3990000	2360000	8120000	5320000	2050000	10100000	4660000	3100000	7080000	3490000	4710000	2580000	4110000	6680000	2380000	8490000	6300000	12900000	5130000	3950000	6080000	4400000	7070000	5120000	2930000	6880000
CHMP4A	CHMP4A	3370000	3750000	3630000	4270000	2940000	2090000	3060000	3670000	2210000	4370000	2550000	3300000	1940000	2700000	4290000	2190000	3600000	4290000	5400000	3230000	3120000	3610000	3920000	4240000	3550000	2350000	4260000
CHMP4B	CHMP4B	25500000	18100000	7840000	39800000	24200000	8330000	41400000	27200000	12700000	40300000	18000000	25200000	8520000	15300000	40200000	8720000	44300000	33000000	73500000	25900000	18800000	31200000	24700000	34800000	29000000	14200000	33600000
CHMP5	CHMP5	5090000	4400000	2030000	8500000	5130000	2970000	9360000	4910000	3550000	7640000	3420000	5120000	4290000	4400000	7270000	2730000	7290000	8070000	11100000	3600000	5460000	6280000	5260000	7480000	6290000	4520000	8530000
CHMP6	CHMP6	17300000	14300000	12700000	11600000	12900000	15900000	15400000	20100000	13800000	22700000	15000000	19400000	16400000	18500000	22900000	11900000	17200000	16000000	18400000	8560000	16500000	21600000	17200000	14700000	14200000	13300000	15700000
CHORDC1	CHORDC1	1130000	1140000	1200000	1010000	906000	2260000	58100	1580000	1200000	946000	1430000	2250000	1400000	1550000	1440000	800000	1480000	109000	1450000	1370000	1150000	1550000	1270000	65800	1620000	2010000	866000
CHP1	CHP1	1370000	2640000	1310000	1760000	2090000	258000	1940000	1990000	1080000	990000	2360000	2400000	1160000	2670000	1570000	2400000	1660000	1460000	1750000	2960000	1890000	2720000	1490000	1680000	1320000	1510000	2240000
CHRNE	CHRNE	1480000	1560000	532000	776000	1360000	331000	451000	1000000	815000	297000	1440000	825000	428000	584000	645000	1280000	525000	233000	489000	1100000	781000	996000	1020000	496000	351000	481000	394000
CHST12	CHST12	138000	335000	57600	102000	101000	84500	77100	363000	208000	139000	318000	156000	173000	164000	170000	372000	228000	124000	170000	406000	112000	36100	169000	66100	106000	127000	117000
CHUK	CHUK	1350000	797000	507000	608000	1120000	363000	274000	1020000	997000	678000	1410000	939000	346000	878000	839000	844000	931000	196000	841000	1110000	288000	1180000	1080000	583000	117000	616000	721000
CIAO1	CIAO1	1170000	1250000	832000	666000	1960000	1310000	1450000	1110000	910000	864000	964000	1310000	806000	957000	1280000	992000	921000	231000	1110000	719000	675000	973000	166000	410000	511000	470000	783000
CIAO2A	CIAO2A	571000	704000	439000	211000	611000	391000	556000	744000	916000	314000	443000	697000	133000	577000	772000	450000	634000	183000	600000	633000	218000	369000	551000	77700	604000	472000	335000
CIAPIN1	CIAPIN1	1950000	1180000	879000	1830000	1370000	2850000	1860000	1480000	2990000	1780000	2310000	2020000	1230000	1470000	2250000	2020000	1810000	1480000	2370000	2600000	1620000	2080000	1850000	1650000	1970000	1470000	2170000
CIB1	CIB1	1960000	4400000	3180000	4170000	3130000	2770000	8770000	2330000	3520000	1950000	2960000	1480000	4360000	5290000	1900000	1380000	4270000	8280000	8090000	6570000	2830000	2010000	5610000	5370000	8390000	5040000	3430000
CILP	CILP	105000	59300	176000	173000	187000	217000	135000	96300	161000	116000	76600	180000	1520000	76500	65700	122000	103000	922000	137000	158000	99200	87000	779000	108000	721000	921000	667000
CIRBP	CIRBP	2030000	1420000	551000	138000	133000	2210000	105000	1620000	1930000	1790000	2110000	3270000	142000	692000	2860000	1450000	1890000	628000	991000	2370000	1400000	1640000	117000	85900	998000	1510000	1070000
CISD1	CISD1	299000	394000	267000	114000	54400	381000	51900	332000	198000	247000	334000	84800	131000	96300	83000	310000	198000	140000	70000	450000	202000	76400	146000	148000	109000	63600	123000
CISD2	CISD2	1960000	3180000	2850000	420000	2420000	6250000	1350000	2250000	1170000	84400	5130000	1280000	1570000	1990000	76800	2420000	2590000	294000	1090000	8460000	352000	91100	672000	72500	428000	2030000	1870000
CKAP5	CKAP5	6350000	4640000	2930000	2670000	6310000	4890000	3240000	5320000	4480000	4580000	6130000	5300000	2830000	4970000	5970000	5670000	5050000	1780000	3710000	5810000	3970000	4990000	4300000	2760000	4710000	3350000	4670000
CKB	CKB	251000	751000	99700	419000	156000	80500	1730000	108000	627000	89500	356000	1150000	78300	124000	1970000	88900	536000	124000	2180000	86000	101000	187000	154000	266000	243000	391000	114000
CKMT1A	CKMT1A	125000	15700000	2330000	1990000	3300000	204000	141000	77300	11200000	231000	98600	2380000	38900000	144000	95900	56200	175000	712000	2100000	125000	114000	53500	12600000	88200	12800000	53800000	127000
CKMT2	CKMT2	128000	988000	160000	78700	177000	88400	85600	202000	147000	90300	193000	89700	1670000	182000	149000	280000	91400	122000	148000	82600	238000	99100	114000	171000	58600	498000	92600
CLASP1	CLASP1	1130000	978000	2270000	109000	1230000	137000	147000	886000	1000000	945000	1220000	1030000	149000	1220000	1020000	1320000	1050000	154000	257000	1290000	142000	977000	1500000	153000	1110000	530000	1090000
CLASP2	CLASP2	844000	836000	87700	101000	734000	2630000	70600	832000	807000	1020000	914000	1040000	119000	160000	852000	918000	971000	144000	81900	942000	37500	803000	739000	1360000	892000	985000	1260000
CLC	CLC	7270000	4540000	6450000	35300000	7010000	2050000	18600000	4030000	2590000	4740000	6710000	2960000	8700000	5790000	13100000	4860000	22300000	6860000	13500000	4750000	5320000	6680000	31200000	187000	7450000	2100000	16600000
CLCA1	CLCA1	108000	1010000	2070000	125000	91600	72400	80600	86000	5230000	172000	288000	160000	159000	81000	66500	94700	180000	120000	95000	132000	120000	157000	235000	140000	2280000	83300	259000
CLCC1	CLCC1	130000	1210000	93400	118000	88600	530000	103000	196000	180000	79400	435000	303000	526000	158000	566000	281000	203000	599000	215000	455000	110000	91800	136000	69000	60300	231000	649000
CLCN2	CLCN2	69800	7790000	167000	3960000	8050000	96000	197000	11900000	2570000	134000	112000	3340000	2370000	59800	3210000	176000	268000	98400	178000	124000	5160000	159000	161000	80900	4320000	77200	143000
CLCN3	CLCN3	3930000	3190000	3420000	7090000	4060000	1740000	5820000	2720000	1750000	3570000	2310000	4710000	3810000	4120000	3790000	2550000	2300000	3130000	4440000	2850000	6880000	3890000	3060000	4590000	5100000	2250000	2780000
CLCN4	CLCN4	1820000	1960000	1370000	1800000	2350000	1610000	1480000	2080000	819000	1630000	1350000	2300000	955000	1760000	2270000	1420000	1090000	681000	1040000	2520000	3190000	2590000	1190000	1720000	1900000	1190000	1520000
CLCN6	CLCN6	71400	3340000	26000000	29000000	211000	146000	8450000	3210000	2760000	118000	991000	467000	12900000	81300	3000000	5940000	11000000	10100000	123000000	68300	8190000	110000	4270000	4190000	7600000	800000	10600000
CLCN7	CLCN7	85700	1100000	234000	1050000	547000	300000	94000	1180000	116000	328000	1630000	1200000	550000	629000	453000	378000	1220000	343000	666000	636000	1840000	201000	72100	1290000	47700	87400	799000
CLDN3	CLDN3	3150000	409000	672000	7690000	2450000	938000	9970000	1080000	1510000	6200000	1840000	1770000	2490000	5300000	1240000	4820000	3450000	6370000	4070000	2790000	5010000	10400000	6640000	2930000	3000000	5420000	2120000
CLDN4	CLDN4	133000	224000	170000	104000	121000	110000	78200	62600	293000	80900	94500	379000	532000	51800	511000	153000	159000	111000	433000	108000	62300	128000	93600	111000	105000	160000	87500
CLDN5	CLDN5	11200000	4380000	10600000	21400000	6750000	1190000	7220000	5740000	7750000	14300000	5650000	2460000	8530000	7160000	3440000	9060000	3300000	13100000	3060000	9550000	5860000	7910000	12400000	39800000	6100000	4840000	7760000
CLDND1	CLDND1	2070000	2930000	2890000	2830000	2350000	66800	3070000	1490000	2090000	2690000	1080000	1700000	3440000	2140000	1870000	825000	1840000	3090000	3070000	1680000	3060000	2080000	3590000	5010000	1940000	1500000	1940000
CLEC10A	CLEC10A	157000	109000	91800	526000	333000	56200	265000	189000	128000	103000	85100	204000	649000	69600	94300	121000	213000	1090000	793000	67000	111000	56700	139000	277000	229000	113000	178000
CLEC11A	CLEC11A	1510000	3640000	112000	606000	1270000	1020000	92300	1130000	1270000	130000	523000	505000	130000	119000	750000	1450000	1340000	144000	110000	1290000	177000	127000	33400000	39300	77200	146000	2940000
CLEC12A	CLEC12A	2250000	3690000	2970000	5270000	3120000	1220000	5510000	1600000	852000	5190000	2350000	2350000	2580000	2090000	2640000	77100	8620000	5650000	10300000	2020000	2630000	7230000	2440000	3600000	4750000	1940000	4270000
CLEC16A	CLEC16A	183000	602000	221000	101000	178000	807000	52500	549000	104000	152000	308000	484000	32600	155000	751000	66600	705000	106000	55400	427000	407000	386000	73000	98600	798000	146000	409000
CLEC1B	CLEC1B	20200000	14300000	18700000	11200000	25900000	6170000	12900000	13200000	23500000	57400000	20900000	18500000	14700000	20800000	30800000	12500000	11900000	5750000	12800000	11100000	13500000	26100000	10400000	11600000	24900000	5960000	7650000
CLEC2L	CLEC2L	128000	281000	98400	161000	210000	140000	106000	259000	974000	142000	734000	92500	133000	395000	280000	239000	82200	152000	131000	949000	90200	218000	72000	65700	417000	104000	158000
CLEC3B	CLEC3B	552000	91500	915000	435000	250000	246000	350000	460000	239000	98400	298000	148000	706000	727000	78700	305000	475000	124000	73200	461000	157000	332000	2150000	67100	171000	716000	1240000
CLEC4A	CLEC4A	82300	709000	82700	778000	328000	132000	186000	593000	326000	433000	579000	379000	959000	528000	730000	123000	1580000	1390000	895000	1070000	720000	1240000	1510000	82700	490000	139000	614000
CLEC4D	CLEC4D	97700	1430000	106000	1250000	66100	321000	3320000	738000	98100	1790000	864000	165000	150000	94600	1890000	119000	2220000	3030000	2890000	1360000	79500	1830000	179000	2950000	2440000	99200	148000
CLEC4E	CLEC4E	56300	129000	212000	83100	270000	81700	529000	373000	143000	545000	260000	202000	113000	181000	87000	168000	352000	118000	1030000	80500	65400	132000	247000	166000	1290000	114000	122000
CLEC4G	CLEC4G	99300	94200	151000	118000	76500	208000	162000	90000	325000	46300	116000	58100	44800	76500	111000	109000	49000	128000	56100	223000	86800	109000	242000	166000	91000	203000	141000
CLEC4M	CLEC4M	144000	1650000	1480000	85600	86300	1390000	583000	81900	295000	114000	237000	843000	1430000	706000	661000	419000	466000	2650000	512000	426000	122000	671000	64600	1170000	422000	589000	483000
CLEC5A	CLEC5A	112000	2840000	3180000	2240000	901000	206000	2720000	804000	307000	1880000	947000	1410000	2040000	1420000	2060000	139000	2890000	2220000	5240000	813000	132000	1720000	2160000	1840000	1270000	1360000	1350000
CLIC1	CLIC1	114000000	118000000	101000000	109000000	175000000	73500000	98700000	122000000	102000000	75600000	151000000	132000000	104000000	136000000	143000000	128000000	147000000	73000000	98800000	119000000	92700000	93500000	99100000	67600000	87200000	141000000	142000000
CLIC2	CLIC2	2430000	8780000	5300000	5150000	2320000	6100000	2890000	3970000	1420000	1400000	1310000	2720000	5340000	4040000	4350000	1060000	2320000	8850000	5010000	2740000	7030000	3350000	4160000	6940000	2630000	7160000	4790000
CLIC3	CLIC3	46400	1260000	941000	148000	120000	657000	92400	713000	115000	121000	544000	188000	1440000	1030000	384000	160000	302000	1390000	849000	812000	63100	110000	108000	150000	653000	525000	863000
CLIC4	CLIC4	10800000	21700000	14000000	14900000	15000000	9530000	10100000	11400000	11300000	6050000	12000000	12200000	9640000	15400000	11000000	13100000	10600000	18100000	13100000	14400000	16800000	10200000	13900000	15300000	10900000	20600000	9810000
CLIC5	CLIC5	2300000	2980000	4690000	6930000	3130000	3000000	3270000	2660000	1380000	2270000	1270000	1300000	5240000	4750000	2100000	1180000	2140000	10500000	4470000	2740000	4410000	2790000	3460000	4300000	3430000	6510000	5020000
CLINT1	CLINT1	15500000	14300000	3500000	5870000	11700000	12800000	7930000	15300000	14000000	24400000	13200000	32900000	5370000	13300000	23700000	16600000	11700000	6370000	11600000	12600000	23900000	7130000	9020000	6560000	8580000	15900000	14100000
CLIP1	CLIP1	1470000	1790000	1120000	1240000	2720000	3690000	1500000	2530000	2210000	1910000	2610000	2580000	2620000	2180000	1720000	2500000	2800000	589000	1580000	3140000	1830000	1260000	1770000	1150000	1900000	2170000	2330000
CLIP2	CLIP2	3260000	2770000	1390000	2030000	3490000	3500000	1180000	3540000	4500000	2950000	4200000	4590000	1470000	3030000	3450000	3250000	3450000	1170000	1970000	3130000	2510000	2500000	2660000	1540000	3060000	3270000	3700000
CLN5	CLN5	79400	215000	59100	2490000	73600	87400	2120000	176000	123000	419000	116000	48500	190000	539000	199000	518000	136000	641000	506000	58000	118000	350000	309000	167000	989000	214000	1150000
CLNS1A	CLNS1A	76800	1160000	2900000	1130000	79800	135000	192000	634000	297000	1010000	1020000	1710000	142000	96000	1210000	212000	2240000	83100	84200	746000	141000	108000	97600	102000	74100	5140000	59000
CLPB	CLPB	119000	511000	272000	151000	455000	116000	184000	450000	172000	66800	176000	81300	111000	169000	227000	63300	125000	108000	48900	222000	106000	146000	267000	180000	100000	73400	169000
CLPP	CLPP	107000	1060000	217000	114000	99500	422000	212000	815000	115000	76400	946000	389000	120000	137000	136000	154000	68400	119000	51700	1980000	170000	94900	210000	124000	174000	164000	305000
CLPTM1	CLPTM1	503000	580000	184000	39800	268000	1070000	76500	230000	137000	139000	493000	248000	93700	251000	204000	429000	411000	107000	101000	373000	147000	82100	90800	209000	1120000	73200	989000
CLPX	CLPX	803000	104000	1970000	5610000	1330000	132000	5860000	39400	275000	1530000	154000	225000	155000	1380000	133000	1720000	212000	5030000	2980000	700000	1080000	2050000	1960000	83800	4430000	178000	7220000
CLSTN1	CLSTN1	371000	307000	367000	1280000	286000	116000	587000	923000	150000	537000	138000	107000	642000	307000	86700	423000	123000	1420000	430000	244000	70100	578000	358000	94500	449000	161000	474000
CLTA	CLTA	14900000	39500000	13500000	10600000	17400000	24400000	18700000	36000000	29600000	31900000	19700000	54600000	14200000	36200000	43000000	20200000	22000000	8530000	24300000	11600000	25700000	8080000	10300000	11500000	12300000	22100000	30000000
CLTB	CLTB	4160000	7920000	5410000	3160000	5270000	7770000	6190000	10100000	8340000	6330000	7490000	16700000	3830000	9780000	11300000	5680000	6170000	4000000	8960000	5370000	9080000	2580000	4510000	3980000	3590000	6940000	9740000
CLTC	CLTC	55100000	71400000	34600000	23200000	52400000	22300000	42100000	71000000	76200000	123000000	55200000	124000000	29800000	76100000	93000000	54600000	50200000	24100000	43500000	38600000	71300000	22200000	41600000	45000000	23400000	58600000	54600000
CLTCL1	CLTCL1	127000	79400	528000	93400	184000	128000	191000	206000	63500	50300	85800	102000	76300	144000	90400	201000	57100	200000	161000	205000	119000	158000	174000	98700	163000	181000	174000
CLU	CLU	302000000	460000000	538000000	1520000000	213000000	263000000	3980000000	355000000	282000000	396000000	143000000	205000000	267000000	427000000	410000000	3100000000	214000000	433000000	552000000	126000000	387000000	438000000	524000000	538000000	389000000	440000000	268000000
CMIP	CMIP	5530000	5480000	3630000	7130000	6580000	5030000	7750000	5390000	6550000	8370000	6310000	5520000	3640000	6010000	6240000	7890000	6210000	3940000	6510000	8860000	9470000	7620000	5300000	7920000	6890000	5110000	7450000
CMPK1	CMPK1	7450000	7630000	4610000	5040000	8690000	3960000	6320000	7420000	8610000	6100000	6530000	9260000	4140000	7090000	9440000	7040000	7580000	4120000	5850000	5790000	6550000	7210000	7350000	4510000	8330000	4770000	6410000
CMTM3	CMTM3	108000	1210000	139000	67900	440000	174000	157000	1630000	2110000	861000	1500000	931000	213000	833000	1160000	773000	1310000	161000	393000	1230000	511000	947000	897000	623000	839000	664000	727000
CMTM5	CMTM5	12000000	5090000	2880000	2810000	7590000	2060000	4590000	3760000	7450000	3820000	7310000	4890000	869000	11200000	2070000	11000000	3880000	4910000	5280000	11000000	10600000	4780000	6890000	9760000	6560000	4490000	2010000
CMTM6	CMTM6	2370000	6200000	27800000	1970000	3820000	5360000	3060000	5060000	12200000	1290000	4970000	2430000	3480000	3260000	2880000	2100000	3590000	4490000	4130000	14900000	6840000	6180000	9050000	17000000	8010000	3750000	3260000
CNDP1	CNDP1	1190000	703000	1170000	1240000	508000	720000	415000	423000	521000	322000	261000	319000	207000	1340000	334000	629000	594000	2530000	165000	366000	56800	2630000	626000	670000	649000	1360000	447000
CNDP2	CNDP2	14500000	15500000	13100000	12200000	13800000	14000000	10500000	18500000	15900000	15000000	17400000	17700000	15200000	18100000	22000000	14000000	17500000	11000000	14700000	17200000	14500000	21900000	17000000	13000000	16900000	15800000	17500000
CNK3/IPCEF1;IPCEF1	CNK3	1210000	1420000	927000	1090000	1100000	108000	115000	674000	136000	1150000	629000	732000	56800	1150000	1450000	143000	1150000	2380000	1370000	676000	225000	1010000	1770000	1450000	1250000	502000	223000
CNN2	CNN2	14100000	12900000	6660000	14000000	13100000	18600000	16100000	17400000	26000000	13900000	26900000	15300000	7310000	14800000	15700000	31700000	23300000	8860000	18200000	44300000	23300000	11800000	11300000	12700000	15600000	19400000	27000000
CNNM2	CNNM2	3120000	6860000	6720000	8200000	4480000	1600000	7380000	3630000	6470000	4990000	1690000	5510000	7960000	11800000	7290000	5090000	3260000	8900000	9460000	2620000	12500000	7470000	7060000	13900000	8440000	10200000	5390000
CNNM3	CNNM3	1550000	2060000	2220000	2630000	1490000	108000	2130000	938000	952000	1030000	680000	1900000	2870000	1630000	2280000	825000	1130000	2390000	2170000	1360000	2310000	1730000	1430000	2170000	2190000	1490000	1500000
CNNM4	CNNM4	452000	491000	261000	813000	762000	195000	686000	344000	285000	524000	251000	468000	218000	46100	595000	439000	280000	1470000	131000	860000	634000	836000	637000	750000	757000	452000	848000
CNOT1	CNOT1	543000	811000	142000	471000	567000	499000	223000	1050000	1030000	708000	1190000	904000	406000	661000	783000	997000	871000	122000	677000	1130000	1060000	935000	497000	87100	1140000	756000	833000
CNOT10	CNOT10	1620000	570000	205000	176000	809000	87600	114000	713000	862000	679000	696000	787000	1070000	1240000	606000	202000	75500	80900	649000	690000	87100	869000	49900	141000	684000	27000	901000
CNOT11	CNOT11	137000	223000	258000	188000	61300	167000	149000	182000	471000	106000	304000	177000	232000	194000	116000	176000	246000	74500	2930000	373000	415000	244000	93800	113000	127000	142000	108000
CNOT2	CNOT2	169000	156000	266000	105000	40900	410000	88300	302000	210000	144000	407000	319000	53400	75500	354000	129000	411000	136000	148000	297000	120000	50300	86000	50800	126000	302000	682000
CNOT3	CNOT3	1550000	1650000	41500	446000	1070000	414000	70900	515000	705000	490000	655000	902000	1390000	110000	1020000	310000	832000	277000	179000	640000	743000	587000	67500	151000	267000	570000	445000
CNOT9	CNOT9	85000	86400	51200	118000	329000	276000	132000	193000	489000	212000	459000	180000	81000	54000	197000	207000	86400	305000	219000	550000	79500	103000	200000	104000	123000	268000	101000
CNP	CNP	12300000	26000000	18800000	17100000	13700000	10500000	14000000	16000000	12400000	14300000	11900000	15700000	22100000	16200000	20200000	7640000	16000000	19500000	20000000	10400000	15300000	18500000	20000000	15400000	15200000	15800000	15700000
CNPY2	CNPY2	1920000	1850000	857000	586000	2690000	1990000	1160000	2860000	942000	678000	1740000	1400000	459000	2010000	1300000	2230000	2200000	438000	2320000	2440000	1210000	864000	1260000	107000	768000	1150000	2400000
CNPY3	CNPY3	1140000	1230000	121000	127000	2240000	2330000	1060000	1710000	524000	1190000	1010000	824000	50600	1790000	1000000	1150000	1410000	131000	1060000	1610000	3320000	480000	518000	298000	88400	86700	2470000
CNRIP1	CNRIP1	693000	2150000	1650000	1320000	607000	779000	917000	898000	531000	167000	261000	526000	2190000	1200000	807000	177000	755000	2470000	1440000	612000	1380000	1510000	1160000	1650000	1050000	844000	1270000
CNST	CNST	2310000	1050000	932000	1710000	1800000	4040000	1980000	2070000	3790000	894000	2230000	1060000	644000	2640000	1560000	5740000	2690000	1620000	1740000	4920000	2850000	2210000	1710000	2000000	1900000	2170000	4640000
COA3	COA3	200000	217000	69000	88200	57500	101000	113000	119000	61400	201000	667000	99500	154000	198000	530000	215000	108000	61100	172000	730000	152000	177000	63300	222000	54900	148000	133000
COASY	COASY	888000	1910000	1150000	1030000	701000	1860000	1430000	2090000	1670000	1200000	2400000	2120000	3390000	1490000	1870000	1380000	1810000	92700	78500	1640000	359000	1220000	1770000	188000	1260000	1870000	1290000
COBLL1	COBLL1	73800	1570000	791000	1130000	84700	625000	93100	457000	123000	125000	142000	338000	814000	146000	745000	146000	416000	1920000	804000	655000	757000	128000	1170000	923000	603000	1630000	423000
COCH	COCH	381000	141000	132000	89800	472000	60700	106000	350000	151000	184000	168000	159000	144000	140000	382000	445000	78300	119000	185000	79200	64500	78500	75600	200000	129000	337000	91500
COG1	COG1	1380000	471000	122000	578000	374000	1130000	104000	851000	675000	713000	914000	837000	94800	30300	578000	664000	845000	65100	643000	938000	225000	702000	93600	144000	572000	135000	165000
COG2	COG2	363000	577000	72300	276000	432000	301000	45500	544000	1000000	110000	806000	560000	63500	98600	347000	398000	440000	49100	56800	488000	203000	317000	230000	68100	127000	125000	78400
COG3	COG3	457000	296000	81800	148000	170000	331000	97600	452000	382000	450000	452000	501000	65700	68300	303000	363000	466000	182000	351000	280000	129000	299000	177000	208000	153000	211000	167000
COG4	COG4	532000	575000	103000	197000	95100	92300	108000	570000	763000	146000	621000	702000	68200	144000	551000	246000	611000	63300	283000	225000	160000	446000	265000	108000	551000	273000	366000
COG5	COG5	629000	600000	61900	123000	1220000	154000	101000	662000	53700	315000	640000	669000	146000	167000	577000	102000	661000	144000	86700	768000	107000	735000	113000	143000	734000	364000	575000
COG6	COG6	708000	476000	105000	136000	798000	102000	85300	853000	727000	115000	638000	649000	163000	53300	787000	668000	781000	344000	197000	750000	113000	636000	356000	83800	883000	236000	377000
COG7	COG7	157000	155000	113000	64200	78900	42300	107000	367000	503000	282000	391000	417000	209000	79100	337000	120000	509000	101000	48500	853000	136000	150000	235000	94500	82000	335000	70900
COG8	COG8	65300	224000	136000	330000	88500	175000	68600	318000	275000	111000	275000	291000	275000	79200	113000	153000	168000	63300	47700	63300	141000	65600	91900	150000	46600	179000	114000
COL18A1	COL18A1	4450000	689000	682000	584000	232000	364000	2340000	146000	614000	2970000	590000	714000	4260000	80300	267000	515000	579000	1330000	1250000	383000	908000	661000	2470000	6500000	623000	1100000	645000
COL1A1	COL1A1	98700	843000	110000	232000	163000	1250000	217000	290000	152000	450000	268000	75500	2870000	1540000	90300	97700	710000	192000	2910000	146000	112000	125000	241000	760000	1560000	1490000	1740000
COL1A2	COL1A2	866000	7340000	241000	1130000	51000	843000	153000	149000	87200	91100	88000	69600	123000	227000	250000	91100	152000	224000	115000	994000	111000	147000	58200	182000	1410000	93400	1030000
COL20A1	COL20A1	66500	93400	96400	54500	191000	84800	104000	86400	324000	256000	119000	110000	38200	288000	191000	211000	61400	80500	92800	87400	41500	306000	139000	72900	56100	113000	122000
COL4A1	COL4A1	345000	694000	472000	1230000	622000	218000	374000	2600000	172000	12100	114000	292000	207000	702000	99900	130000	115000	95100	2790000	517000	171000	187000	91400	88700	781000	66700	1170000
COL4A2	COL4A2	1450000	172000	1010000	81800	1540000	361000	2490000	1120000	2210000	143000	806000	563000	1950000	98100	48100	1100000	145000	211000	413000	77700	106000	127000	60000	19900000	2140000	67600	91100
COL6A1	COL6A1	917000	5690000	5960000	4090000	1410000	2180000	4640000	1360000	4140000	1770000	375000	509000	12200000	3810000	1240000	2950000	629000	4390000	1690000	590000	6660000	4440000	3680000	2510000	1150000	2210000	1820000
COL6A2	COL6A2	415000	6610000	6040000	4870000	2270000	1860000	6890000	1780000	5630000	2370000	56400	79100	13700000	4930000	2080000	3490000	913000	6630000	2450000	852000	7640000	5710000	4950000	3960000	1650000	3710000	2730000
COL6A3	COL6A3	1380000	7190000	6780000	5770000	2350000	2470000	8020000	2450000	5930000	2370000	1020000	1010000	13800000	4780000	1970000	4140000	1340000	7510000	3530000	933000	7670000	5160000	7590000	4880000	1410000	4170000	2980000
COLEC10	COLEC10	11000000	81400000	32300000	55900000	9630000	14100000	47000000	3450000	39800000	11800000	606000	11400000	55500000	46800000	16400000	37500000	4200000	59200000	125000000	1210000	107000000	14400000	30400000	354000000	27900000	62600000	8720000
COLEC11	COLEC11	17300000	133000000	42600000	102000000	14100000	43000000	66500000	4930000	53300000	15800000	1920000	15900000	88300000	82600000	31000000	54900000	9350000	106000000	192000000	2030000	146000000	23100000	62800000	656000000	66300000	135000000	20700000
COLGALT1	COLGALT1	549000	1160000	744000	110000	585000	2960000	93900	823000	97300	74400	583000	615000	86100	185000	506000	730000	607000	174000	218000	582000	169000	236000	93200	26300	37500	41000	1030000
COMMD10	COMMD10	207000	465000	214000	222000	465000	228000	268000	294000	320000	103000	378000	157000	50500	156000	65100	157000	202000	212000	174000	481000	106000	86500	80100	197000	637000	69400	187000
COMMD2	COMMD2	637000	664000	323000	120000	490000	63500	94700	488000	490000	210000	678000	453000	102000	580000	381000	475000	696000	147000	521000	607000	332000	285000	164000	116000	189000	127000	287000
COMMD3	COMMD3	212000	104000	179000	49400	88800	168000	51700	222000	109000	83900	388000	86200	111000	96700	334000	123000	179000	171000	120000	406000	57600	43100	132000	65200	71800	245000	221000
COMMD5	COMMD5	138000	179000	80500	37100	129000	158000	88900	101000	160000	123000	96800	179000	278000	188000	99800	149000	120000	80700	56800	387000	113000	76300	163000	152000	208000	154000	355000
COMMD9	COMMD9	81400	73200	474000	186000	145000	94200	130000	144000	114000	197000	289000	104000	81100	162000	92100	175000	139000	109000	176000	571000	116000	60100	134000	89600	220000	72700	139000
COMP	COMP	227000	29300000	3570000	8320000	881000	2270000	3410000	2860000	2020000	1990000	225000	62500	1790000	2250000	201000	1250000	540000	5910000	3250000	78300	1930000	3110000	5010000	1410000	1610000	38900000	1210000
COMT	COMT	6110000	5800000	2970000	3100000	8290000	3430000	5230000	5370000	1680000	1660000	4400000	2790000	2080000	6750000	2440000	5720000	5210000	96100	4830000	5720000	3700000	106000	3520000	5420000	3610000	3680000	3180000
COPA	COPA	10700000	9440000	5140000	8470000	9230000	6310000	6550000	12800000	7880000	20300000	10500000	8310000	3480000	9040000	6880000	12200000	11600000	5890000	8790000	11300000	11200000	6880000	12600000	6850000	4680000	6450000	8240000
COPB1	COPB1	4760000	4590000	2990000	4180000	3900000	5300000	2510000	5410000	4230000	8450000	5150000	3440000	1040000	3740000	3030000	6520000	5830000	2660000	4560000	5810000	4780000	3280000	6250000	3040000	2970000	3810000	4290000
COPB2	COPB2	7680000	6850000	3760000	5540000	5600000	7240000	4850000	8780000	4640000	14400000	7280000	5160000	2450000	5720000	4680000	7660000	7510000	3530000	6830000	6430000	8060000	4500000	7550000	4560000	3730000	5340000	6000000
COPE	COPE	782000	2060000	554000	1000000	1150000	1940000	985000	2010000	2560000	1300000	2560000	1010000	1120000	1920000	705000	1640000	1880000	1230000	2300000	2570000	946000	1020000	1770000	377000	1420000	1430000	1370000
COPG1	COPG1	5940000	5060000	3350000	4480000	3970000	3650000	3860000	6110000	5800000	12400000	5240000	4780000	2740000	5520000	4430000	6790000	5920000	3890000	6050000	5390000	6880000	4190000	7680000	4670000	3950000	3780000	4940000
COPG2	COPG2	1360000	893000	425000	1640000	1130000	2330000	1720000	1650000	1190000	2470000	1420000	919000	261000	947000	903000	1730000	1550000	130000	1260000	1560000	1910000	822000	1430000	864000	327000	1040000	1350000
COPS2	COPS2	4430000	4260000	8600000	3310000	4730000	7420000	2910000	5040000	5050000	3260000	4990000	5410000	4110000	3960000	4650000	4110000	5880000	1580000	2630000	3900000	3000000	4100000	4220000	2730000	3790000	6690000	2900000
COPS3	COPS3	1780000	3840000	6160000	1940000	2780000	8440000	2320000	4760000	4620000	1920000	5270000	3510000	4680000	3400000	2400000	2480000	4670000	1070000	2040000	4470000	2440000	1870000	2120000	1580000	3390000	3390000	3410000
COPS4	COPS4	971000	4710000	5840000	1660000	1990000	2970000	1630000	4460000	5010000	850000	5290000	2370000	3250000	2880000	1510000	2710000	4450000	1370000	2360000	3790000	1390000	1120000	1690000	124000	2930000	3720000	1730000
COPS5	COPS5	1970000	3220000	5280000	1820000	2560000	5610000	1480000	3410000	3610000	1330000	3670000	2970000	3870000	2880000	2220000	2540000	3360000	1670000	2880000	2970000	2000000	1630000	2380000	1700000	2100000	3670000	1840000
COPS6	COPS6	2100000	3280000	6450000	1970000	2540000	2070000	1510000	2810000	4360000	1620000	4130000	2080000	3560000	2390000	1210000	2410000	2030000	850000	1610000	2920000	2160000	1330000	1950000	1790000	1430000	2450000	1420000
COPS7A	COPS7A	82600	1490000	3440000	1280000	1180000	3420000	87300	1660000	2570000	584000	2810000	1550000	1890000	1370000	1200000	1620000	2500000	841000	1160000	2390000	1410000	1170000	987000	138000	1320000	2770000	1280000
COPS7B	COPS7B	136000	1310000	3280000	932000	914000	1850000	1160000	1320000	1510000	591000	1730000	1380000	2310000	1060000	1050000	1080000	2360000	1090000	1370000	1020000	1120000	808000	113000	38500	1140000	2570000	1410000
COPS8	COPS8	150000	982000	1580000	55700	1080000	1320000	61900	527000	3470000	507000	3900000	656000	1830000	931000	837000	624000	1380000	142000	891000	2940000	80300	710000	1030000	127000	1390000	1360000	843000
COPZ1	COPZ1	467000	1110000	385000	338000	542000	1520000	65700	690000	2640000	1130000	2530000	748000	587000	593000	333000	773000	1210000	175000	763000	2230000	803000	593000	1150000	139000	1530000	567000	747000
COQ10B	COQ10B	156000	2840000	112000	68300	187000	58300	186000	923000	127000	2140000	1290000	568000	211000	173000	696000	110000	943000	119000	155000	48600	84500	347000	98300	101000	2400000	129000	778000
CORO1A	CORO1A	83800000	76200000	56600000	81500000	107000000	74200000	96000000	93900000	61800000	101000000	111000000	100000000	59400000	94400000	116000000	84200000	125000000	75500000	136000000	91200000	89500000	103000000	96100000	81400000	108000000	86600000	91900000
CORO1B	CORO1B	18500000	13200000	9190000	12200000	20400000	13300000	10600000	16100000	15400000	15100000	17100000	19900000	9460000	17100000	19300000	17300000	16300000	6930000	11300000	15400000	14900000	14900000	13700000	8320000	11600000	9990000	12900000
CORO1C	CORO1C	67700000	45600000	23000000	33300000	110000000	62200000	52500000	56500000	70600000	72600000	59700000	53800000	23200000	53800000	57400000	79200000	58900000	25400000	38500000	71000000	53500000	54000000	45700000	56000000	55000000	46300000	59600000
CORO6	CORO6	79900	160000	135000	175000	243000	51700	204000	157000	91800	4280000	146000	70400	87400	5810000	144000	131000	14000000	75800	104000	62400	163000	8000000	5900000	101000	136000	8920000	93500
CORO7	CORO7	2380000	2790000	2000000	3610000	2340000	1520000	4100000	2350000	1750000	3090000	2130000	1880000	2340000	2490000	3160000	1350000	4590000	2780000	5300000	1520000	1840000	2430000	3610000	3130000	3100000	3490000	3130000
COTL1	COTL1	32500000	29900000	23400000	22400000	45000000	22300000	23500000	49600000	28300000	39000000	53700000	59800000	32200000	58400000	33600000	23600000	39200000	27300000	37300000	41500000	31900000	43900000	37600000	28300000	38700000	36500000	24000000
COX4I1	COX4I1	6340000	17100000	4340000	3140000	8590000	14200000	4450000	14300000	195000	375000	10100000	4720000	1940000	8380000	2330000	13300000	7270000	2520000	5900000	14800000	3360000	551000	5000000	1650000	1110000	4190000	8840000
COX5A	COX5A	1700000	3640000	875000	913000	2150000	3580000	1850000	2280000	1680000	66700	6020000	727000	1980000	2480000	80100	2010000	1510000	216000	1450000	11800000	92200	83100	1590000	712000	122000	659000	2250000
COX5B	COX5B	1710000	3280000	3390000	932000	1760000	6670000	508000	1240000	171000	217000	6380000	655000	123000	1120000	659000	2350000	1630000	418000	1180000	11800000	1160000	82400	1270000	490000	61200	1210000	2310000
COX6B1	COX6B1	638000	88800	83700	96200	1060000	1600000	54700	163000	610000	92600	2130000	62000	194000	1460000	192000	990000	620000	91500	840000	6870000	474000	150000	1160000	167000	190000	171000	1380000
COX6C	COX6C	923000	1800000	155000	210000	1050000	2790000	151000	1020000	463000	56900	7390000	542000	173000	1090000	113000	1870000	216000	74400	852000	13700000	84800	195000	719000	112000	94600	253000	1340000
COX7A2	COX7A2	1480000	1400000	109000	132000	1570000	1050000	221000	944000	154000	118000	3440000	406000	143000	1080000	114000	1340000	1140000	116000	506000	3980000	150000	266000	679000	103000	83900	54300	775000
COX7A2L	COX7A2L	141000	256000	108000	77800	74700	1320000	146000	110000	96500	117000	432000	213000	113000	52000	143000	1940000	147000	123000	167000	1700000	90500	113000	100000	90300	119000	66500	70600
CP	CP	39000000	26100000	121000000	46700000	23900000	48600000	24700000	28900000	32900000	27400000	15500000	39900000	47300000	91900000	25400000	16800000	53400000	59400000	38200000	48600000	27500000	96000000	23400000	41600000	22300000	111000000	20800000
CPA4	CPA4	121000	116000	73700	137000	123000	245000	110000	77700	221000	182000	104000	128000	136000	103000	197000	119000	257000	129000	250000	111000	259000	84000	162000	134000	83600	90200	175000
CPAMD8	CPAMD8	84100	109000	87700	142000	89000	66700	137000	424000	169000	673000	149000	111000	366000	91800	625000	466000	203000	55100	150000	125000	102000	843000	119000	176000	129000	113000	296000
CPB2	CPB2	3540000	3130000	3180000	2930000	1630000	890000	4190000	1890000	1380000	2580000	1230000	2560000	1440000	4370000	1350000	2750000	1830000	3710000	2300000	2470000	1900000	5390000	1220000	3080000	2200000	4070000	2100000
CPD	CPD	858000	1400000	164000	87100	293000	74000	155000	169000	583000	681000	396000	485000	38500	88100	1120000	193000	510000	1620000	1780000	55500	819000	185000	1450000	177000	1590000	721000	975000
CPEB4	CPEB4	83500	117000	80800	117000	107000	110000	125000	82300	250000	60300	44600	25200	78900	89300	72400	225000	81500	116000	64800	232000	106000	48400	132000	108000	161000	79500	129000
CPLANE1	CPLANE1	6100000	72400000	107000	78500	106000	168000	99800	133000	104000	18500000	9030000	7340000	77100	34400	132000	128000	4910000	215000	19600000	5010000	145000	184000	136000	202000	119000	66000000	15400000
CPM	CPM	525000	2060000	1100000	1140000	572000	599000	1920000	439000	553000	617000	341000	569000	2480000	990000	1380000	539000	678000	1480000	1670000	600000	1060000	759000	1210000	1250000	1400000	899000	1400000
CPN1	CPN1	3640000	4120000	3770000	4240000	2610000	3460000	4200000	1630000	1090000	4440000	827000	2800000	30400000	5020000	1870000	3850000	2840000	6820000	3430000	2300000	14000000	6470000	2990000	8860000	5740000	6620000	2000000
CPN2	CPN2	8200000	9210000	10600000	8490000	7220000	4770000	15000000	4310000	3390000	7820000	2030000	4410000	67100000	9920000	2780000	7590000	4450000	13900000	4550000	5190000	23200000	16400000	4970000	13000000	8860000	10400000	3090000
CPNE1	CPNE1	7800000	7120000	3170000	5030000	5470000	3590000	4710000	7100000	12300000	8770000	6550000	10200000	7940000	9200000	10800000	4560000	6780000	3870000	2920000	5820000	5690000	13400000	8460000	5410000	14800000	4560000	5390000
CPNE2	CPNE2	4130000	3780000	5750000	4660000	4710000	545000	3370000	3410000	8840000	3550000	2940000	4550000	5000000	5430000	4200000	2920000	3000000	4590000	4190000	2350000	2450000	7260000	5210000	4300000	7140000	3120000	2160000
CPNE3	CPNE3	7370000	8480000	8700000	6640000	11400000	4380000	9290000	7720000	14200000	12600000	7060000	6340000	8810000	9500000	10600000	4100000	7140000	4910000	8350000	4580000	4620000	10900000	5500000	6210000	15000000	6160000	5850000
CPNE8	CPNE8	600000	581000	1250000	873000	500000	225000	106000	578000	1140000	619000	351000	1080000	1140000	365000	791000	328000	431000	582000	139000	301000	165000	685000	545000	500000	572000	772000	512000
CPOX	CPOX	1020000	1840000	521000	282000	437000	819000	716000	1060000	477000	296000	798000	441000	841000	582000	1420000	966000	1510000	160000	908000	853000	299000	246000	719000	55600	383000	1230000	1300000
CPPED1	CPPED1	2280000	4410000	2970000	5910000	5910000	3470000	4260000	3840000	3590000	5080000	3660000	4310000	2770000	5360000	5700000	3210000	6640000	4330000	7520000	6380000	3510000	3530000	4990000	4530000	5360000	3390000	6830000
CPSF3	CPSF3	176000	504000	92500	142000	60800	107000	133000	111000	192000	115000	147000	110000	55600	195000	101000	155000	46900	486000	112000	74100	75800	103000	130000	1500000	45700	72300	211000
CPT1A	CPT1A	6290000	5040000	2900000	2240000	4560000	4410000	2100000	8810000	573000	972000	8960000	4680000	2030000	6290000	1860000	6500000	6590000	1290000	3650000	5850000	2040000	1240000	3330000	1760000	578000	2690000	4170000
CPT2	CPT2	1300000	1570000	187000	116000	1100000	1580000	133000	2090000	87000	161000	1140000	738000	106000	934000	325000	1540000	1330000	89300	884000	1780000	556000	930000	305000	81500	793000	459000	883000
CPVL	CPVL	514000	482000	238000	132000	770000	974000	937000	464000	258000	211000	163000	229000	308000	156000	290000	696000	686000	378000	352000	332000	798000	105000	421000	546000	48100	88400	410000
CPXM1	CPXM1	59300	382000	99400	230000	181000	407000	86800	380000	85100	136000	179000	173000	292000	69300	161000	62000	452000	162000	180000	396000	129000	65100	84600	185000	68500	125000	111000
CR1	CR1	3830000	3320000	5330000	7110000	4940000	1380000	7780000	3420000	1250000	7500000	2060000	2220000	4270000	2860000	4220000	1190000	6670000	4650000	7150000	4060000	3650000	3520000	5240000	6000000	6150000	7680000	6820000
CR2	CR2	114000	109000	1600000	177000	112000	127000	74100	574000	34700	114000	139000	117000	1000000	41900	382000	178000	403000	127000	118000	1390000	123000	133000	198000	145000	142000	2300000	104000
CRACD	CRACD	988000	1650000	231000	2570000	1000000	2850000	4190000	811000	1660000	603000	1040000	1090000	105000	1010000	1050000	3200000	923000	1180000	1670000	2170000	2380000	1930000	1570000	157000	1810000	1370000	3420000
CRACR2A	CRACR2A	65800	382000	65100	94000	131000	128000	192000	339000	687000	133000	321000	135000	129000	42100	668000	433000	398000	261000	59200	433000	126000	860000	72100	83600	120000	73100	140000
CRAT	CRAT	1340000	1590000	147000	310000	834000	1930000	145000	1630000	366000	128000	1240000	564000	87600	605000	684000	1380000	1070000	84300	251000	1490000	463000	243000	655000	320000	50900	609000	947000
CRBN	CRBN	2200000	1490000	1730000	1300000	1800000	1580000	1040000	1710000	2200000	541000	2010000	2130000	949000	1810000	1820000	1820000	1490000	1040000	1420000	1660000	1290000	1980000	1880000	1680000	1600000	1270000	1400000
CREG1	CREG1	190000	226000	47400	141000	177000	95000	274000	99300	259000	67800	72400	126000	67200	125000	91900	68200	222000	99200	138000	60000	206000	202000	89600	274000	61700	188000	96400
CRELD1	CRELD1	1190000	977000	547000	541000	1060000	917000	140000	1900000	155000	80300	876000	821000	143000	1080000	296000	1190000	1110000	295000	494000	1080000	393000	74100	633000	393000	47000	1050000	776000
CRELD2	CRELD2	856000	1010000	41500	104000	206000	1110000	90000	1040000	141000	88900	808000	538000	164000	115000	486000	221000	105000	96800	80600	570000	107000	125000	58800	76500	162000	158000	104000
CRHBP	CRHBP	46000	454000	1370000	164000	141000	219000	60000	97800	184000	83900	127000	212000	900000	358000	95600	105000	113000	88900	348000	212000	173000	73400	220000	132000	85500	147000	99200
CRIP1	CRIP1	3890000	5800000	10800000	9790000	7530000	7600000	6880000	4510000	156000	123000	3220000	2200000	10700000	10900000	4300000	98100	4500000	11400000	16100000	10500000	6450000	3380000	66900	7330000	4300000	11000000	8970000
CRIP2	CRIP2	5290000	10900000	14200000	19700000	8450000	19200000	7930000	8980000	3170000	3560000	3850000	4270000	14800000	11400000	6480000	4420000	9280000	32700000	18000000	7330000	13800000	7440000	13100000	16400000	8410000	31100000	19100000
CRISP3	CRISP3	81600	97800	8130000	185000	3660000	7460000	22100000	55500	147000	4350000	352000	72000	8690000	204000	295000	220000	136000	100000	194000	81200	151000	169000	64800	71500	82400	8200000	52300
CRISPLD2	CRISPLD2	347000	122000	123000	316000	131000	263000	8490000	409000	622000	518000	562000	249000	109000	1180000	151000	111000	117000	67200	1740000	1180000	548000	318000	939000	1990000	97200	888000	604000
CRK	CRK	937000	1000000	1070000	1390000	1140000	289000	92500	1110000	774000	886000	1160000	1040000	1050000	831000	846000	861000	1010000	90700	87700	1030000	50400	934000	825000	133000	1000000	988000	1210000
CRKL	CRKL	11600000	10100000	6930000	10200000	9880000	7370000	8800000	14400000	13100000	8430000	15700000	12300000	8910000	10400000	11800000	14500000	12100000	10500000	12600000	11800000	13500000	12000000	9280000	11600000	11200000	8890000	13600000
CRLF3	CRLF3	5790000	4380000	3450000	3170000	3590000	2430000	3920000	5560000	4920000	5310000	5420000	5410000	3740000	4480000	5520000	4520000	6770000	2480000	4870000	2770000	4460000	5000000	3580000	3010000	4050000	3230000	5160000
CRP	CRP	1010000	527000000	20300000	8260000	1520000	677000	15600000	17400000	70500000	760000	690000	19700000	18300000	190000000	2050000	1720000	13000000	191000000	23500000	22200000	62500000	8830000	12000000	71500000	3370000	9410000	806000
CRTAC1	CRTAC1	1060000	1100000	2650000	4340000	992000	553000	10300000	1920000	1640000	739000	475000	137000	1410000	1280000	1550000	12600000	1410000	2620000	1750000	280000	2250000	3020000	3280000	2960000	1390000	1470000	1320000
CRTAP	CRTAP	3300000	1610000	433000	163000	1620000	3580000	111000	1690000	1390000	81400	1000000	681000	288000	3470000	887000	2040000	1360000	341000	130000	2220000	660000	56300	1050000	203000	80600	1010000	1570000
CRYBG1	CRYBG1	140000	140000	108000	58400	157000	171000	62700	238000	72000	296000	77800	77600	89400	88100	65200	76400	116000	96900	147000	46600	78600	98300	88600	103000	51500	213000	68000
CRYL1	CRYL1	3560000	4240000	1800000	1920000	3450000	2000000	1880000	4330000	3800000	3290000	3430000	2830000	1570000	3270000	3950000	4290000	2220000	1540000	1840000	1630000	1770000	3580000	2570000	1940000	2100000	999000	1510000
CRYZ	CRYZ	2680000	518000	1440000	954000	1540000	1350000	2300000	1960000	924000	814000	2330000	3810000	865000	3210000	1320000	2660000	2700000	1030000	1560000	2280000	1310000	1630000	850000	1050000	735000	2640000	1630000
CRYZL1	CRYZL1	1990000	1770000	1240000	2860000	3130000	1210000	3220000	1920000	1830000	1350000	1600000	2340000	1120000	2110000	1860000	1680000	2100000	1740000	2420000	1850000	2350000	2240000	2020000	2040000	2370000	1450000	1950000
CS	CS	16100000	25900000	4530000	5020000	19700000	23300000	10700000	29700000	763000	2000000	19300000	11600000	3380000	15200000	6290000	26500000	16300000	5430000	11100000	26900000	6100000	1480000	8880000	5360000	1440000	8560000	17700000
CSDE1	CSDE1	1360000	1860000	675000	903000	1250000	1140000	1310000	1080000	1460000	1210000	1240000	1830000	914000	1660000	1240000	1440000	1400000	213000	1720000	1420000	1600000	1350000	1660000	1850000	1400000	1220000	1390000
CSE1L	CSE1L	4430000	4650000	3580000	3250000	4860000	2620000	4720000	4590000	4750000	3850000	4860000	5170000	3420000	4730000	5320000	4180000	4900000	2990000	5910000	4770000	5120000	4750000	3810000	3350000	5460000	3740000	4100000
CSF1R	CSF1R	175000	48100	123000	1770000	279000	473000	318000	85500	96300	177000	360000	202000	819000	1620000	576000	77700	518000	1440000	137000	188000	138000	769000	746000	1080000	1040000	97500	1050000
CSF2RA	CSF2RA	677000	855000	1640000	1100000	1180000	179000	1650000	376000	99300	1070000	1120000	325000	1350000	1120000	1050000	154000	1350000	1170000	2150000	626000	1720000	935000	160000	131000	1340000	960000	1750000
CSF2RB	CSF2RB	83100	125000	495000	127000	132000	102000	472000	110000	132000	356000	181000	79800	80100	98000	300000	84700	474000	76400	81000	171000	102000	379000	392000	101000	75800	239000	370000
CSF3R	CSF3R	120000	109000	864000	742000	408000	248000	2110000	797000	37800	1050000	247000	169000	226000	86800	788000	98800	1360000	466000	1030000	496000	731000	1060000	775000	1440000	876000	110000	848000
CSK	CSK	17800000	13400000	11900000	13600000	21100000	13500000	12900000	18400000	16200000	17200000	15800000	15900000	12000000	16700000	19300000	13900000	15700000	11100000	16600000	17400000	15800000	17900000	20300000	12800000	17600000	17000000	15100000
CSNK1A1	CSNK1A1	1200000	1980000	3040000	1110000	1090000	1690000	1050000	1210000	1280000	1110000	906000	1890000	2700000	872000	1880000	979000	2160000	862000	209000	879000	1430000	1090000	1510000	81100	1510000	2910000	1620000
CSNK1G1	CSNK1G1	936000	592000	92200	219000	821000	73500	980000	406000	940000	665000	864000	670000	73400	1180000	724000	476000	768000	1660000	1390000	524000	883000	763000	884000	1940000	1400000	480000	142000
CSNK1G2	CSNK1G2	501000	600000	1210000	1280000	781000	289000	1010000	411000	619000	932000	539000	493000	1040000	619000	904000	280000	720000	859000	1440000	684000	848000	848000	718000	739000	1310000	623000	641000
CSNK1G3	CSNK1G3	4310000	4620000	2820000	4660000	3620000	2540000	193000	3300000	5090000	6050000	4080000	4500000	4900000	4470000	5560000	2680000	3740000	3600000	4500000	3590000	4150000	5700000	5510000	4300000	4770000	4940000	3760000
CSNK2A1	CSNK2A1	2100000	2070000	2230000	1800000	2200000	1430000	2140000	2040000	1990000	1940000	1710000	1910000	1400000	2720000	2460000	1970000	2420000	1760000	2370000	1880000	2250000	1660000	2070000	2120000	2020000	2540000	1970000
CSNK2A2	CSNK2A2	2480000	1860000	1120000	1030000	2550000	2700000	1800000	3020000	2210000	2090000	2400000	2490000	1620000	2920000	2590000	2010000	2610000	1750000	1620000	2110000	2320000	2010000	1810000	1800000	1780000	2990000	2090000
CSNK2B	CSNK2B	996000	2910000	1030000	1940000	2720000	231000	1510000	3110000	2770000	1450000	3120000	2470000	914000	2590000	2160000	2800000	3240000	48800	1450000	3270000	1390000	1610000	2730000	1260000	2100000	2680000	2000000
CSRP1	CSRP1	38400000	13400000	13000000	16400000	32700000	16300000	18100000	14900000	21200000	26100000	21300000	16400000	10200000	21300000	13300000	33200000	21100000	16700000	14700000	25600000	17500000	19400000	15900000	16300000	20700000	22300000	24300000
CSRP3	CSRP3	118000	86400	206000	138000	106000	104000	180000	115000	76000	91900	1360000	538000	280000	134000	163000	129000	657000	91900	216000	180000	111000	241000	85800	136000	758000	1600000	144000
CST3	CST3	1800000	1730000	2290000	74600	1270000	1670000	75300	1080000	1440000	572000	1690000	813000	1530000	1660000	1040000	1170000	1440000	1230000	1930000	3110000	108000	1320000	89000	46400	143000	1480000	2040000
CST7	CST7	112000	123000	179000	139000	112000	242000	333000	81500	5290000	79200	68900	52900	109000	164000	440000	106000	80600	333000	184000	115000	108000	91200	70900	141000	205000	67500	108000
CSTA	CSTA	241000	4010000	3140000	2850000	142000	6540000	2380000	793000	5880000	114000	1110000	410000	2070000	79600	372000	1670000	322000	2130000	3030000	1110000	62600	571000	1780000	1210000	212000	1400000	2470000
CSTB	CSTB	1400000	1410000	3180000	2000000	1900000	98500	2270000	1640000	1990000	155000	2200000	731000	3700000	1920000	1270000	1250000	1060000	1760000	2460000	2280000	2510000	857000	1290000	1370000	2360000	1760000	115000
CTBP1	CTBP1	49900	1190000	828000	86000	123000	72300	209000	879000	1390000	543000	1770000	1090000	163000	650000	694000	885000	951000	156000	1150000	1330000	129000	713000	1120000	132000	916000	1740000	403000
CTBS	CTBS	1300000	68200	86600	53300	762000	1050000	101000	758000	192000	176000	453000	220000	100000	184000	191000	2850000	103000	51900	117000	1590000	58900	407000	156000	85300	89000	87600	1240000
CTDSP1	CTDSP1	3640000	3990000	4120000	4220000	3770000	2350000	4530000	3280000	4460000	4830000	3930000	4680000	4500000	4990000	5080000	1870000	4270000	4290000	5130000	2710000	4220000	4210000	4820000	4570000	5040000	3420000	3570000
CTDSPL	CTDSPL	2700000	2710000	1720000	1940000	2800000	2940000	2110000	2890000	4760000	4340000	4570000	5440000	2120000	3630000	4270000	2630000	2330000	1940000	2050000	2930000	3020000	3320000	3140000	2330000	3430000	1270000	2240000
CTHRC1	CTHRC1	71500	91200	157000	3970000	3250000	68500	3310000	76100	2250000	508000	137000	144000	1320000	15100000	135000	1600000	130000	1220000	15200000	861000	95400	96700	3760000	5310000	897000	756000	3140000
CTIF	CTIF	95800	115000	81300	78100	173000	120000	146000	322000	538000	108000	356000	437000	113000	96500	229000	148000	252000	117000	40200	67600	101000	77400	91500	108000	248000	121000	86300
CTNNA1	CTNNA1	2180000	14800000	5020000	5590000	1840000	2820000	3170000	3450000	2130000	1910000	1320000	3820000	6890000	4180000	7190000	1540000	3010000	7730000	6650000	1970000	5450000	3930000	4990000	4990000	4320000	5600000	5580000
CTNNA2	CTNNA2	74100	2090000	301000	276000	121000	141000	126000	488000	165000	185000	201000	497000	107000	1400000	1070000	136000	334000	297000	1260000	267000	199000	551000	670000	56600	991000	480000	478000
CTNNB1	CTNNB1	908000	9270000	3200000	2960000	1080000	2030000	1910000	2090000	1510000	1090000	942000	2330000	3400000	2620000	4240000	1040000	1380000	3390000	3440000	1150000	2530000	1890000	2500000	3010000	2950000	2400000	2650000
CTNND1	CTNND1	2240000	9410000	3540000	4100000	2090000	2290000	2650000	2410000	1520000	2730000	1280000	2710000	4370000	3480000	4340000	2120000	2390000	4480000	5110000	2150000	3850000	3140000	2630000	3300000	3130000	2890000	3910000
CTPS1	CTPS1	2480000	2570000	2170000	1630000	2590000	1690000	80000	2380000	2420000	2310000	2170000	2160000	1540000	1890000	2300000	2360000	2420000	1370000	1850000	1980000	2380000	1930000	2290000	1560000	2350000	1830000	1970000
CTPS2	CTPS2	1840000	1250000	2000000	1320000	1570000	192000	206000	1700000	1470000	1570000	1750000	1500000	1390000	1190000	1470000	1800000	1730000	134000	1010000	1620000	1320000	1520000	1450000	263000	1780000	1400000	1110000
CTSA	CTSA	2950000	8580000	2400000	1620000	5240000	5720000	2730000	4580000	3720000	717000	7180000	4050000	1530000	4590000	2050000	5380000	2830000	1080000	2210000	10000000	2120000	637000	2730000	1150000	540000	2270000	2810000
CTSB	CTSB	584000	157000	123000	116000	1150000	114000	1510000	586000	36200	406000	59600	360000	296000	131000	78400	857000	1250000	114000	116000	1100000	1710000	445000	219000	1630000	189000	5940000	593000
CTSC	CTSC	3370000	7440000	1860000	177000	3940000	2270000	2690000	7110000	913000	738000	4070000	3700000	150000	4120000	1910000	4710000	2450000	508000	939000	5170000	1210000	612000	1020000	601000	97000	1220000	3810000
CTSD	CTSD	3500000	10700000	6330000	5030000	7010000	9770000	9580000	8590000	1810000	1970000	6930000	5530000	6350000	7530000	4240000	7110000	8550000	2180000	6430000	7310000	6190000	1650000	6690000	4090000	1840000	3350000	6970000
CTSG	CTSG	755000	2210000	1700000	3880000	1370000	2040000	9340000	1650000	2250000	2790000	2850000	2110000	986000	1540000	2280000	742000	9710000	2220000	9160000	1110000	937000	2740000	2140000	2360000	4890000	2860000	3010000
CTSS	CTSS	85900	182000	182000	87300	128000	253000	48900	66800	286000	231000	62200	85900	113000	167000	45800	167000	117000	157000	509000	147000	510000	121000	113000	186000	177000	150000	89200
CTSV	CTSV	278000	27700	99800	153000	133000	136000	323000	165000	155000	146000	65100	97800	99000	191000	90000	163000	141000	85500	75100	110000	89700	86200	196000	194000	186000	153000	49000
CTSW	CTSW	2130000	3410000	104000	2670000	3500000	6010000	2300000	3380000	1790000	2450000	1740000	1370000	1170000	3620000	2310000	2150000	2760000	958000	2520000	1260000	5550000	3280000	1680000	4910000	2890000	906000	3110000
CTSZ	CTSZ	80400	104000	547000	569000	383000	1560000	82700	62700	103000	71400	201000	369000	168000	107000	493000	261000	1170000	114000	211000	284000	646000	93600	100000	35000	153000	105000	629000
CTTN	CTTN	18900000	10400000	8630000	18400000	12000000	26900000	17100000	16800000	11200000	24300000	20300000	11900000	7550000	12500000	17300000	34500000	22700000	15200000	22100000	28500000	35500000	19900000	17700000	18500000	13600000	18900000	34900000
CUL1	CUL1	1620000	1940000	3180000	1630000	1560000	2180000	2220000	1460000	1920000	1130000	1240000	2120000	2690000	1650000	1720000	974000	2540000	918000	2270000	1540000	2240000	1530000	1650000	1340000	1940000	3210000	1600000
CUL2	CUL2	1780000	1880000	2110000	1400000	1650000	1280000	1290000	1920000	2220000	1510000	1650000	1980000	1410000	2200000	1920000	1780000	2080000	2470000	891000	1680000	1990000	1660000	1320000	1330000	1840000	1980000	1010000
CUL3	CUL3	1730000	2270000	2640000	1340000	1890000	1820000	1000000	2150000	1960000	1430000	2090000	2100000	2080000	2030000	1970000	1570000	2590000	1620000	1800000	1640000	1880000	1870000	1990000	1410000	1710000	2860000	1620000
CUL4A	CUL4A	631000	802000	1520000	423000	362000	654000	93700	737000	790000	374000	778000	734000	599000	5560000	721000	156000	1150000	73600	287000	678000	547000	550000	1510000	192000	977000	967000	597000
CUL4B	CUL4B	844000	784000	377000	502000	983000	735000	324000	957000	1130000	587000	926000	1020000	1070000	844000	794000	710000	957000	587000	747000	862000	761000	692000	651000	380000	566000	897000	552000
CUL5	CUL5	2840000	2490000	2970000	2450000	3150000	3100000	2300000	2750000	2920000	2710000	2800000	2850000	2730000	2890000	2690000	2260000	2910000	2300000	2950000	2600000	2780000	2910000	2920000	2560000	3080000	3920000	2150000
CUTA	CUTA	122000	168000	127000	87700	141000	214000	137000	218000	1380000	180000	584000	47000	89800	153000	256000	280000	293000	136000	126000	474000	198000	69200	289000	132000	132000	192000	36200
CUX1	CUX1	277000	58300	52100	157000	274000	355000	82100	96100	1250000	254000	310000	381000	143000	162000	233000	81900	424000	161000	97800	381000	133000	141000	167000	119000	38800	75600	99500
CUZD1	CUZD1	224000	107000	102000	239000	248000	101000	252000	524000	224000	96600	117000	179000	366000	147000	94900	145000	98900	218000	139000	194000	42600	209000	237000	132000	168000	144000	107000
CX3CR1	CX3CR1	286000	140000	445000	108000	291000	101000	159000	141000	42800	164000	181000	225000	88900	121000	166000	62100	129000	198000	267000	88000	211000	64800	118000	110000	139000	85600	83100
CXADR	CXADR	247000	1310000	1590000	927000	102000	497000	207000	489000	72100	92600	275000	877000	1410000	107000	984000	89800	763000	1730000	2110000	128000	1700000	390000	961000	389000	857000	1600000	976000
CXCR1	CXCR1	480000	577000	4500000	1260000	953000	180000	2590000	498000	274000	3100000	441000	260000	2950000	512000	324000	82800	1080000	204000	1160000	120000	646000	653000	2750000	709000	1200000	266000	913000
CXCR2	CXCR2	1670000	1660000	5410000	2610000	1530000	568000	5350000	1370000	620000	3820000	1220000	817000	3700000	2220000	2060000	346000	2830000	2500000	2970000	1960000	2180000	3220000	2850000	4600000	2140000	2520000	2740000
CXCR4	CXCR4	4330000	3930000	1880000	4830000	3750000	550000	3770000	2800000	1980000	4570000	2980000	2060000	2680000	5520000	2640000	3300000	2060000	2970000	4160000	6310000	3790000	7960000	4110000	11500000	2380000	3610000	4200000
CXorf38	CXorf38	708000	570000	359000	562000	615000	135000	92100	918000	1190000	539000	1290000	1690000	108000	839000	1680000	657000	1460000	136000	1630000	743000	953000	837000	594000	196000	733000	626000	464000
CYB5A	CYB5A	129000	579000	154000	90300	162000	112000	38200	437000	153000	114000	914000	186000	146000	217000	70700	66000	437000	169000	130000	128000	104000	185000	121000	258000	123000	140000	264000
CYB5B	CYB5B	632000	2970000	2120000	324000	1270000	4990000	222000	1660000	103000	92600	2980000	1770000	128000	1200000	221000	1570000	1180000	127000	664000	2180000	108000	151000	976000	103000	90800	829000	151000
CYB5R1	CYB5R1	4510000	4830000	2050000	2480000	5190000	3000000	2370000	7160000	434000	533000	4920000	2750000	118000	3960000	1180000	6890000	3860000	639000	1660000	5390000	1100000	350000	1680000	143000	175000	1860000	2510000
CYB5R3	CYB5R3	47100000	40300000	23000000	11500000	31600000	10100000	15500000	41700000	3920000	5240000	30700000	21200000	9930000	38300000	10800000	44500000	24300000	8530000	15400000	31400000	15000000	5390000	16600000	9800000	3670000	9930000	19500000
CYB5R4	CYB5R4	135000	172000	162000	258000	262000	123000	248000	187000	161000	103000	75800	150000	95800	111000	122000	161000	76800	134000	161000	97000	189000	286000	202000	131000	92900	124000	72800
CYBA	CYBA	13600000	10900000	13300000	27700000	11800000	6180000	25400000	7960000	2290000	15600000	8040000	4560000	15100000	8660000	12500000	2440000	25900000	16600000	33900000	15400000	7300000	12200000	12300000	19800000	18300000	5020000	18500000
CYBB	CYBB	5500000	6790000	6150000	11700000	5190000	2840000	8350000	4490000	2100000	7760000	4660000	2800000	7250000	4820000	8100000	1770000	15800000	8570000	11000000	8120000	3840000	6510000	7860000	13400000	6730000	2960000	6470000
CYBC1	CYBC1	968000	1600000	592000	143000	555000	57500	151000	1640000	133000	182000	1400000	693000	252000	1250000	331000	1220000	1080000	208000	59100	734000	239000	127000	719000	513000	251000	280000	267000
CYBRD1	CYBRD1	4200000	20700000	19500000	13200000	3940000	16500000	4360000	5730000	8370000	8580000	3490000	8830000	22800000	7010000	9110000	2990000	9400000	18600000	13000000	8550000	17000000	9100000	15100000	24200000	10200000	28400000	9690000
CYC1	CYC1	2370000	3070000	711000	447000	2380000	1990000	4620000	3210000	81000	364000	2020000	1050000	136000	1890000	403000	3010000	1710000	85600	1680000	3330000	748000	49500	1210000	95400	137000	799000	2440000
CYCS	CYCS	1840000	4250000	842000	1090000	3130000	4400000	1240000	3070000	3920000	545000	3550000	1910000	394000	1380000	1280000	4680000	2010000	585000	1110000	5730000	1050000	655000	1560000	539000	411000	1400000	2110000
CYFIP1	CYFIP1	31500000	27900000	34400000	31400000	39600000	9670000	27600000	31500000	38400000	50300000	37900000	43000000	40100000	45300000	41900000	29000000	24300000	24000000	22900000	25900000	45500000	48100000	42000000	35700000	30200000	24000000	23100000
CYFIP2	CYFIP2	2990000	5350000	9610000	5050000	4100000	1350000	6200000	3730000	3480000	4800000	2740000	3520000	9370000	5560000	5030000	1710000	3520000	7820000	6580000	3970000	4500000	6020000	7640000	7080000	5910000	6710000	4230000
CYLD	CYLD	1220000	707000	1480000	464000	875000	1320000	114000	956000	1120000	1100000	1010000	1060000	200000	164000	1180000	1000000	1240000	1020000	1240000	1210000	1290000	1130000	1850000	1240000	1060000	1250000	1410000
CYP20A1	CYP20A1	775000	1100000	110000	88900	747000	713000	111000	1210000	75100	160000	958000	512000	116000	1020000	532000	1080000	804000	189000	122000	1060000	52900	239000	749000	108000	127000	483000	971000
CYP2S1	CYP2S1	69100	288000	199000	93100	279000	60100	171000	116000	98800	89100	122000	35300	83100	68300	99900	290000	125000	131000	74300	168000	129000	199000	104000	172000	56400	108000	87000
CYRIA	CYRIA	125000	128000	321000	122000	163000	59100	102000	55900	375000	128000	101000	83200	653000	180000	121000	55100	175000	313000	506000	302000	84300	101000	153000	118000	166000	255000	91800
CYRIB	CYRIB	8100000	12500000	19600000	13500000	11500000	6560000	15300000	11400000	9500000	9820000	11700000	10100000	16600000	13500000	14100000	5940000	13500000	11900000	14500000	10200000	11000000	13000000	14200000	13500000	14600000	13000000	11700000
CYSTM1	CYSTM1	1580000	2290000	2580000	5920000	763000	93500	5120000	1620000	352000	4210000	640000	1290000	3060000	2470000	2470000	156000	1890000	1290000	4930000	82400	2210000	1850000	232000	3740000	3310000	563000	1650000
CYTH1	CYTH1	1210000	1790000	1570000	2060000	1030000	727000	1800000	1070000	1460000	1530000	585000	955000	3490000	196000	1390000	111000	1870000	2430000	2480000	723000	1050000	1690000	3020000	2740000	1910000	1220000	2630000
CYTH2	CYTH2	2560000	3660000	3120000	3710000	3470000	1630000	2320000	3780000	3120000	4130000	3760000	4350000	2530000	3190000	3840000	3260000	3880000	1960000	2060000	2650000	3330000	3600000	3450000	1870000	2520000	2560000	4230000
CYTIP	CYTIP	692000	613000	127000	461000	96400	168000	487000	359000	103000	674000	303000	79600	239000	794000	565000	153000	965000	1120000	1280000	662000	196000	848000	1320000	896000	785000	1160000	1230000
CZIB	CZIB	1310000	2050000	1150000	1190000	1570000	210000	1280000	1290000	2190000	971000	1980000	1620000	1430000	1230000	1270000	1150000	1470000	1470000	1190000	1400000	1210000	1420000	1520000	1570000	1100000	1330000	750000
DAAM1	DAAM1	10300000	10700000	7340000	7710000	11800000	9370000	6240000	10100000	14600000	11300000	11100000	12700000	9440000	11400000	14700000	9630000	9530000	6960000	9720000	9590000	12900000	20100000	12100000	7580000	13700000	8650000	8470000
DAB2	DAB2	2990000	3300000	3200000	3990000	4790000	4170000	2800000	4480000	7710000	7630000	4530000	7470000	3270000	4380000	6830000	4000000	4710000	2000000	5470000	3760000	4220000	6530000	5430000	2640000	5440000	2810000	3680000
DAG1	DAG1	1280000	2920000	1750000	1950000	1510000	1210000	119000	1350000	3140000	2180000	1600000	1370000	2160000	2270000	2290000	1020000	953000	2240000	2810000	1660000	2190000	2160000	2890000	1570000	2220000	1560000	1250000
DAGLB	DAGLB	671000	632000	585000	1020000	681000	388000	182000	579000	797000	700000	410000	940000	626000	713000	737000	102000	680000	109000	1310000	802000	1620000	837000	1300000	1330000	1090000	667000	940000
DAP	DAP	240000	462000	219000	404000	499000	827000	654000	378000	654000	346000	751000	537000	183000	489000	342000	554000	434000	130000	980000	1330000	1020000	406000	133000	156000	674000	168000	359000
DAPK2	DAPK2	143000	251000	84800	137000	489000	77000	79600	192000	185000	452000	164000	103000	108000	143000	106000	258000	379000	123000	69200	108000	192000	93400	85000	133000	35800	137000	226000
DAPP1	DAPP1	3470000	2080000	1920000	2960000	2760000	1080000	2680000	4070000	3530000	3560000	3940000	3040000	1680000	3350000	2850000	4040000	2540000	2240000	2420000	3010000	4600000	2870000	2370000	2600000	2240000	1740000	2110000
DARS1	DARS1	9240000	8420000	5080000	5240000	8950000	3160000	4930000	11800000	8450000	8100000	8970000	10700000	4140000	8400000	9780000	8270000	8400000	3340000	6080000	10500000	8430000	8560000	6460000	4870000	6590000	5100000	5440000
DARS2	DARS2	1430000	1140000	390000	56100	1110000	290000	69600	1580000	139000	150000	1220000	712000	196000	822000	413000	1590000	1290000	88200	343000	1520000	65400	109000	614000	88900	221000	910000	403000
DAZAP1	DAZAP1	905000	1270000	522000	745000	1010000	1340000	684000	1630000	1400000	813000	1600000	2000000	501000	823000	1730000	1140000	1740000	542000	1120000	1560000	1220000	1020000	948000	111000	1490000	989000	1160000
DBH	DBH	122000	181000	1410000	384000	590000	3110000	172000	244000	429000	117000	102000	133000	887000	540000	99900	63200	183000	476000	4830000	118000	71600	166000	288000	651000	114000	47400	63100
DBI	DBI	148000	1520000	192000	338000	892000	973000	953000	720000	5420000	358000	3630000	839000	1260000	1440000	624000	235000	845000	522000	1140000	4340000	849000	1250000	1490000	934000	1850000	1370000	553000
DBN1	DBN1	10600000	7060000	3280000	4660000	7520000	10400000	6020000	13600000	6760000	4540000	9920000	8650000	2090000	7410000	9000000	15900000	12800000	4740000	5500000	14400000	8060000	7020000	5380000	4330000	6060000	6450000	13700000
DBNL	DBNL	11600000	10500000	7040000	14200000	11800000	14400000	13700000	15100000	12100000	16900000	16700000	15500000	8630000	11900000	17800000	18500000	20900000	11600000	18100000	16600000	19000000	17000000	13500000	16500000	14100000	17000000	18500000
DBT	DBT	1530000	1330000	664000	182000	1070000	3000000	695000	1730000	96700	115000	1540000	772000	118000	1030000	117000	1250000	1290000	134000	37000	1530000	174000	129000	664000	112000	68000	586000	1540000
DCAF11	DCAF11	189000	573000	1090000	642000	286000	462000	27300	568000	374000	479000	374000	567000	603000	304000	693000	370000	598000	68300	506000	370000	979000	532000	477000	242000	511000	622000	307000
DCAF6	DCAF6	58700	164000	2480000	96300	126000	1300000	88100	116000	113000	156000	124000	141000	2460000	131000	202000	95000	90600	227000	200000	106000	286000	320000	79300	222000	178000	118000	61200
DCAF7	DCAF7	870000	1070000	402000	204000	606000	95400	52900	1230000	974000	800000	898000	1070000	129000	1370000	992000	862000	1110000	215000	91100	764000	878000	1060000	1200000	90700	921000	689000	1050000
DCAF8	DCAF8	62800	264000	507000	99900	109000	82200	57700	142000	71800	113000	138000	215000	197000	183000	307000	57200	133000	122000	231000	201000	160000	353000	170000	86600	262000	30900	84300
DCAKD	DCAKD	811000	839000	169000	95700	473000	2370000	450000	1640000	170000	96000	784000	626000	92500	67400	37800	911000	1070000	149000	79400	1230000	118000	53900	367000	127000	136000	539000	1080000
DCD	DCD	6330000	9160000	15800000	10400000	2820000	72700000	13500000	7420000	15100000	3520000	4340000	3330000	20400000	7210000	3510000	5550000	2460000	15000000	30700000	4270000	8210000	6900000	16300000	6510000	6260000	9330000	24500000
DCK	DCK	753000	917000	429000	740000	700000	95900	400000	589000	316000	623000	443000	493000	424000	561000	732000	545000	646000	243000	567000	618000	515000	642000	570000	155000	384000	469000	714000
DCN	DCN	448000	985000	692000	130000	926000	185000	574000	514000	1370000	570000	1380000	2310000	7730000	441000	541000	45000	116000	145000	1550000	149000	680000	985000	779000	6050000	163000	1240000	204000
DCTD	DCTD	602000	1130000	530000	728000	901000	107000	305000	1260000	1240000	568000	1110000	886000	583000	1150000	666000	951000	592000	103000	170000	1070000	1310000	777000	327000	138000	1490000	247000	598000
DCTN1	DCTN1	7110000	6450000	4590000	17400000	5740000	5740000	7750000	5930000	5750000	9010000	5880000	5850000	5550000	8150000	4730000	8790000	7600000	15000000	6180000	7500000	19600000	5830000	8000000	13700000	5600000	8100000	14300000
DCTN2	DCTN2	5530000	10300000	9450000	31400000	7020000	9140000	16200000	8390000	12600000	7840000	11700000	7670000	8110000	14200000	6620000	17100000	13800000	27000000	10800000	16200000	33100000	6460000	12200000	17600000	12000000	13800000	27100000
DCTN3	DCTN3	2770000	4710000	2060000	6730000	3920000	3360000	5290000	2370000	7470000	2330000	8120000	1780000	1870000	4850000	1370000	4820000	2250000	5940000	85700	9530000	5680000	1080000	2970000	4920000	2630000	2180000	3080000
DCTN4	DCTN4	3790000	4000000	2340000	8330000	3650000	2900000	3270000	3580000	4390000	4900000	3190000	3650000	2670000	5300000	2780000	3870000	4130000	6600000	2970000	3410000	9070000	3290000	4760000	7210000	3660000	3550000	7280000
DCTN5	DCTN5	1280000	1050000	778000	1180000	1370000	1590000	737000	1680000	1490000	1040000	1820000	1580000	1160000	1450000	1170000	1400000	1550000	1490000	1290000	1780000	1210000	1310000	1620000	1370000	1230000	1740000	1800000
DCTN6	DCTN6	3630000	1800000	1710000	5230000	949000	503000	909000	1730000	1910000	1470000	1310000	1370000	2290000	2180000	935000	1950000	865000	42000	1910000	946000	344000	1600000	139000	95500	347000	105000	1570000
DCUN1D1	DCUN1D1	2040000	1520000	873000	1080000	2180000	660000	1800000	1370000	1610000	1470000	1250000	1260000	802000	1830000	1270000	1420000	1270000	48400	1970000	1430000	1730000	1500000	1680000	1360000	1430000	892000	1260000
DCUN1D3	DCUN1D3	140000	506000	463000	280000	200000	137000	320000	321000	543000	411000	225000	581000	305000	99600	490000	108000	266000	74600	106000	237000	85100	381000	621000	168000	217000	401000	468000
DCXR	DCXR	3020000	1950000	1670000	819000	1830000	739000	794000	1370000	1830000	1300000	2180000	1060000	559000	2010000	1010000	2290000	840000	64700	1240000	4380000	681000	1310000	718000	405000	1750000	657000	1230000
DDAH1	DDAH1	1170000	1310000	1800000	1510000	109000	777000	2200000	1370000	1840000	1020000	493000	867000	1910000	159000	1390000	268000	1180000	2200000	2270000	131000	1590000	1570000	1580000	2230000	1410000	1370000	2280000
DDAH2	DDAH2	1510000	3500000	2930000	2000000	1660000	1820000	1550000	1710000	5710000	1430000	3970000	1550000	3520000	2410000	1570000	1290000	1450000	2650000	2000000	3530000	2510000	2230000	1980000	2240000	2250000	1390000	2320000
DDB1	DDB1	6340000	5630000	8650000	4930000	6340000	3820000	4210000	6340000	5720000	5420000	5550000	6600000	5420000	5800000	5830000	5370000	6130000	3480000	5100000	4550000	5090000	5350000	4770000	3640000	4370000	4060000	4570000
DDHD2	DDHD2	238000	262000	155000	61800	347000	50000	119000	405000	459000	236000	423000	349000	64900	140000	394000	272000	294000	105000	67900	188000	96600	275000	187000	84600	40700	142000	217000
DDI2	DDI2	1890000	2710000	16500000	3590000	1230000	8660000	1870000	2120000	2260000	1210000	589000	3350000	8750000	1970000	2200000	1070000	7200000	2620000	2690000	1140000	2230000	1200000	4150000	2400000	2720000	13600000	2650000
DDOST	DDOST	14700000	15100000	5410000	5200000	15200000	9180000	6870000	16400000	377000	2560000	9650000	8670000	4430000	13200000	5960000	15600000	10000000	2630000	4620000	15200000	4710000	1970000	6290000	2910000	159000	5670000	9480000
DDRGK1	DDRGK1	235000	473000	249000	150000	146000	594000	83700	283000	65700	118000	350000	96700	42000	127000	229000	375000	319000	82100	355000	1150000	213000	113000	377000	59600	99200	763000	801000
DDT	DDT	773000	1790000	632000	555000	1400000	154000	85100	662000	4790000	775000	3410000	735000	150000	1380000	788000	1160000	722000	118000	58200	1580000	230000	897000	1050000	1330000	1400000	469000	127000
DDX1	DDX1	2560000	2170000	1220000	2030000	2850000	1940000	1800000	2330000	2490000	2060000	2360000	2510000	1540000	1940000	2020000	1930000	2270000	1090000	1490000	2380000	1750000	2170000	2080000	1480000	2500000	1380000	1640000
DDX17	DDX17	91100	1330000	106000	1830000	927000	991000	3150000	910000	678000	1380000	531000	947000	2940000	1790000	1040000	793000	1250000	83400	2330000	1110000	92700	986000	1060000	751000	1420000	1190000	1160000
DDX19B	DDX19B	2750000	2670000	1270000	1780000	2220000	2460000	3020000	2440000	2360000	1730000	2530000	2110000	1600000	2970000	1800000	2460000	1930000	1820000	2630000	2710000	2130000	2590000	2680000	1770000	2220000	2050000	1950000
DDX3X	DDX3X	4760000	5440000	3530000	3670000	4690000	4290000	4540000	4640000	4890000	4880000	3800000	5000000	3500000	4830000	5300000	4060000	4820000	3120000	4490000	4890000	4380000	4600000	3830000	3580000	3860000	3860000	4120000
DDX3Y	DDX3Y	1060000	1050000	1010000	696000	1260000	559000	678000	1040000	1030000	793000	1080000	303000	72500	953000	1050000	733000	864000	539000	734000	1290000	871000	399000	938000	152000	1580000	731000	742000
DDX46	DDX46	2750000	12000000	9920000	31200000	3350000	2970000	47400000	1660000	14300000	1130000	3200000	1690000	1190000	3130000	3600000	67300000	2490000	14100000	14200000	2240000	5580000	8580000	28200000	18300000	5660000	14200000	2800000
DDX58	DDX58	7410000	2600000	1520000	2230000	4990000	7860000	4230000	6530000	2180000	2950000	4180000	4580000	2560000	5860000	3500000	5100000	9070000	119000	5080000	4510000	6160000	3590000	1920000	1170000	3310000	4870000	7010000
DDX6	DDX6	2360000	3220000	1970000	1740000	2000000	2470000	1410000	2130000	2890000	1720000	2440000	3450000	1500000	2640000	3270000	2310000	2090000	2140000	2510000	2250000	2160000	2710000	2270000	2160000	2200000	1630000	2430000
DDX60	DDX60	114000	521000	160000	211000	128000	95500	52400	654000	985000	233000	426000	482000	237000	265000	411000	626000	600000	79100	149000	581000	161000	61600	165000	151000	148000	518000	690000
DECR1	DECR1	5550000	11900000	3120000	2460000	6960000	9770000	4880000	10800000	1250000	832000	8630000	5280000	1590000	5930000	2670000	8510000	7890000	1360000	4270000	11800000	3180000	1150000	4130000	2340000	1920000	3690000	7070000
DECR2	DECR2	233000	243000	152000	206000	79800	149000	93300	162000	210000	110000	141000	332000	108000	184000	106000	153000	282000	212000	87500	325000	92400	135000	163000	113000	184000	76700	182000
DEF6	DEF6	4710000	7510000	8410000	9970000	6880000	4790000	12800000	6060000	3680000	4190000	3160000	3770000	13300000	9110000	6330000	3100000	7160000	22200000	19000000	5230000	6320000	7390000	13700000	12300000	6040000	11900000	10900000
DEFA1;DEFA3	DEFA1	493000	272000	3990000	1890000	686000	624000	8130000	112000	205000	1760000	1680000	94300	2370000	823000	98100	947000	4990000	610000	1480000	596000	715000	417000	61200	845000	1860000	479000	3150000
DENND10	DENND10	280000	505000	42900	144000	190000	142000	224000	238000	180000	142000	365000	237000	167000	116000	313000	331000	488000	487000	403000	228000	132000	261000	387000	134000	74100	191000	389000
DENND2C	DENND2C	269000	97200	194000	161000	113000	1350000	102000	890000	780000	52400	541000	553000	133000	113000	539000	1330000	683000	105000	1080000	705000	997000	684000	506000	160000	1430000	449000	1490000
DENND2D	DENND2D	1230000	1630000	2450000	1770000	1190000	900000	1630000	1120000	948000	1020000	1070000	1200000	4000000	2080000	1400000	66700	1260000	2250000	2440000	1300000	1480000	2140000	2280000	1760000	1490000	1610000	1880000
DENND3	DENND3	2550000	3960000	2760000	3210000	4720000	2780000	2260000	5300000	4180000	4850000	5010000	3930000	1960000	3550000	3540000	5460000	2360000	2410000	2790000	4680000	2750000	3110000	2640000	2010000	2920000	2250000	2730000
DENND4A	DENND4A	1090000	921000	679000	418000	342000	1250000	513000	738000	829000	1040000	871000	607000	2110000	1060000	1150000	975000	1140000	802000	1370000	1090000	971000	1070000	829000	1270000	741000	1010000	567000
DENND4B	DENND4B	79800	122000	1280000	1730000	930000	74100	3560000	815000	748000	1310000	509000	630000	79000	877000	746000	137000	847000	869000	472000	844000	97000	1090000	1310000	136000	2610000	1080000	2250000
DENND4C	DENND4C	811000	1030000	571000	555000	804000	201000	1900000	761000	722000	703000	538000	673000	111000	2110000	627000	929000	699000	59900	968000	653000	716000	956000	959000	120000	727000	733000	741000
DENND5B	DENND5B	119000	141000	115000	155000	52100	149000	68600	96200	206000	139000	74700	68600	73800	143000	89400	79900	127000	93600	165000	114000	107000	46600	108000	82300	145000	122000	3940000
DENR	DENR	3490000	2710000	972000	2530000	2560000	2410000	3410000	3770000	3080000	2430000	3780000	4080000	1320000	3300000	4020000	2870000	3970000	3000000	3370000	3360000	3990000	4210000	4540000	4890000	3650000	2520000	3200000
DERA	DERA	5320000	85800000	26700000	65800000	9700000	9730000	25000000	8370000	7650000	10700000	4740000	4770000	50900000	21200000	5910000	10800000	14500000	27000000	86200000	7420000	12200000	6650000	23400000	24400000	14300000	71700000	21800000
DERL1	DERL1	127000	457000	464000	50400	323000	134000	171000	867000	145000	137000	71300	584000	121000	410000	333000	987000	241000	112000	146000	1070000	84900	52300	186000	94300	236000	77300	56700
DGKA	DGKA	1960000	2100000	1470000	1500000	1890000	1220000	1980000	1920000	1220000	1680000	1600000	1660000	1650000	2110000	1920000	1550000	1940000	2290000	2800000	1620000	1970000	2080000	2600000	1840000	1770000	1250000	2380000
DGKB	DGKB	89600	833000	47600	1620000	1530000	142000	80900	1050000	899000	965000	93200	88500	77300	41000	912000	95600	329000	270000	83600	129000	1200000	124000	139000	129000	126000	108000	72200
DGKE	DGKE	181000	187000	90000	86700	104000	38200	211000	137000	100000	67500	204000	156000	149000	66300	72300	132000	174000	116000	163000	67400	308000	111000	168000	63700	118000	75400	175000
DGKG	DGKG	2060000	1580000	1560000	1660000	2060000	2690000	1130000	1860000	1940000	2330000	2640000	2510000	1790000	1740000	1830000	2190000	2550000	2290000	2090000	2100000	2550000	1470000	2470000	1790000	2110000	1910000	2200000
DGKH	DGKH	47600	181000	193000	161000	112000	37400000	148000	276000	188000	181000	23800000	24000000	98400	70100	25900000	206000	132000	287000	140000	90100	28700000	37200000	80600	131000	92800	198000	364000
DGKZ	DGKZ	311000	682000	116000	94400	83000	922000	128000	418000	465000	385000	522000	431000	116000	127000	541000	132000	637000	133000	842000	479000	213000	522000	634000	217000	641000	528000	889000
DGLUCY	DGLUCY	88300	58400	70000	210000	386000	876000	175000	792000	225000	70900	299000	288000	51500	145000	241000	915000	194000	67400	203000	936000	146000	104000	174000	184000	55000	148000	410000
DHCR24	DHCR24	219000	2080000	123000	64800	154000	170000	104000	518000	126000	97600	580000	160000	158000	354000	212000	164000	395000	90900	116000	190000	67400	160000	160000	132000	110000	98800	188000
DHCR7	DHCR7	3740000	5140000	7880000	77400	3480000	3030000	4600000	2910000	91700	60200	2800000	107000	172000	1690000	1200000	3800000	3130000	141000	2270000	2510000	1680000	1210000	1730000	172000	102000	140000	2800000
DHODH	DHODH	311000	458000	143000	201000	67000	105000	79900	402000	318000	342000	238000	132000	110000	115000	106000	105000	187000	86300	54200	324000	98200	99800	113000	116000	126000	157000	349000
DHRS1	DHRS1	188000	1100000	143000	183000	431000	86800	108000	183000	113000	32800	265000	61100	119000	88300	86200	65100	42100	140000	642000	421000	140000	50600	116000	78600	86900	68600	75100
DHRS11	DHRS11	143000	132000	124000	135000	113000	63900	298000	109000	158000	211000	54400	91200	131000	114000	86800	94800	156000	148000	102000	270000	70200	184000	110000	150000	125000	241000	275000
DHRS4	DHRS4	1890000	1490000	297000	66000	1730000	911000	591000	1620000	714000	206000	1590000	974000	160000	1200000	748000	1500000	1120000	69000	702000	1360000	655000	540000	817000	98600	155000	827000	718000
DHRS7	DHRS7	5860000	4680000	2200000	1990000	5170000	9500000	3410000	8480000	286000	216000	4810000	3030000	1940000	5930000	1170000	8320000	7090000	2030000	3930000	7580000	2560000	1190000	2830000	2390000	95500	3700000	8720000
DHRS7B	DHRS7B	2050000	2750000	1190000	617000	1880000	1250000	67500	3370000	88700	274000	2340000	1540000	655000	2090000	946000	2350000	2280000	140000	1390000	2700000	378000	102000	1210000	98900	89900	955000	2360000
DHX29	DHX29	1080000	1600000	1090000	509000	1330000	2590000	82800	1390000	1390000	937000	1320000	1480000	1510000	1210000	1690000	948000	1170000	97300	681000	1170000	550000	1200000	582000	709000	1130000	487000	988000
DHX9	DHX9	132000	7840000	7650000	4670000	4670000	233000	11300000	8000000	4730000	4710000	4980000	11500000	3490000	5330000	7750000	3720000	8400000	7120000	7950000	5740000	96600	4590000	5700000	6750000	6140000	8210000	8410000
DIABLO	DIABLO	698000	2770000	330000	489000	1040000	4710000	998000	3200000	1780000	375000	1670000	897000	232000	1060000	987000	1800000	1700000	363000	1090000	1810000	647000	91600	1410000	386000	415000	835000	1340000
DIAPH1	DIAPH1	22400000	18500000	20500000	18700000	19500000	15200000	12600000	13800000	24500000	20200000	26400000	32000000	14000000	19800000	23800000	16100000	22900000	9930000	13900000	15400000	20900000	25400000	17200000	15800000	20600000	22300000	13200000
DIAPH2	DIAPH2	100000	245000	236000	272000	103000	94200	185000	192000	326000	244000	93900	96700	181000	157000	263000	90000	239000	251000	306000	110000	351000	173000	163000	217000	40200	188000	118000
DICER1	DICER1	81700	55300	143000	928000	401000	137000	1140000	260000	317000	241000	372000	316000	90400	323000	534000	334000	537000	196000	224000	331000	218000	313000	97600	88200	113000	220000	778000
DIP2A	DIP2A	782000	624000	730000	745000	529000	117000	420000	633000	92400	549000	354000	451000	1140000	642000	421000	149000	398000	147000	182000	282000	661000	635000	788000	51600	117000	1020000	709000
DIP2B	DIP2B	2150000	4380000	4530000	3710000	2230000	1630000	3750000	2550000	2100000	2580000	1470000	1110000	6200000	3080000	3150000	1060000	2610000	6520000	4300000	1880000	2810000	3560000	4310000	5540000	3090000	4420000	3890000
DIPK2A	DIPK2A	994000	826000	151000	7710000	1160000	397000	215000	1040000	514000	142000	756000	468000	42700	642000	425000	1570000	1100000	119000	64300	1240000	60800	1620000	62000	316000	223000	292000	83000
DIS3L2	DIS3L2	337000	273000	77800	752000	415000	141000	342000	371000	176000	306000	251000	434000	140000	404000	336000	687000	288000	1810000	995000	438000	105000	448000	788000	69700	422000	164000	565000
DLAT	DLAT	2780000	2860000	1180000	965000	2460000	4070000	1290000	3330000	2760000	1580000	2480000	2610000	1010000	2020000	1400000	2670000	2010000	934000	6190000	3160000	794000	174000	1810000	1080000	2130000	1200000	2750000
DLD	DLD	5800000	8930000	1710000	1560000	7120000	7300000	2930000	7600000	2640000	2760000	5360000	3510000	76700	4560000	2390000	7430000	4500000	1710000	3540000	7170000	3730000	691000	4400000	1860000	314000	3370000	4610000
DLG1	DLG1	2160000	4240000	3440000	3270000	3260000	3070000	4200000	1920000	1780000	2870000	1510000	2110000	3610000	2790000	3230000	1620000	2560000	4480000	5050000	3480000	4320000	4360000	3990000	5220000	3480000	3660000	3510000
DLG2	DLG2	164000	99400	46800	53000	121000	176000	99700	99800	103000	128000	126000	158000	58700	122000	159000	136000	170000	103000	64500	57900	74000	66300	143000	101000	115000	101000	68700
DLG3	DLG3	1560000	103000	107000	52700	1330000	882000	1750000	854000	167000	89400	927000	601000	1470000	2310000	199000	1180000	812000	1610000	1650000	1230000	104000	3080000	1860000	53300	558000	2080000	107000
DLG4	DLG4	118000	111000	71900	193000	120000	197000	203000	458000	116000	493000	187000	124000	45400	71700	48400	383000	147000	280000	204000	566000	392000	501000	59100	44700	500000	217000	98800
DLGAP4	DLGAP4	1410000	1470000	708000	1300000	1190000	1200000	1790000	1230000	1560000	1300000	1440000	937000	778000	1150000	1500000	1380000	1030000	1330000	1350000	1870000	2380000	2360000	1600000	1590000	1290000	1150000	1650000
DLST	DLST	6980000	13600000	6240000	2950000	5820000	5000000	4390000	10400000	2750000	2360000	6530000	103000000	11000000	5950000	7850000	7750000	8140000	8980000	13600000	6800000	3720000	1550000	6170000	2530000	5680000	4540000	5880000
DMAC2L	DMAC2L	214000	420000	87300	220000	238000	388000	58300	410000	97300	195000	573000	200000	111000	53900	81500	258000	111000	251000	69100	602000	186000	59500	132000	96600	52100	62100	177000
DMBT1	DMBT1	107000	1070000	218000	205000	89900	307000	165000	149000	1250000	147000	413000	221000	876000	89600	65900	133000	89800	99300	7590000	107000	3370000	80800	1690000	607000	12000000	137000	117000
DMTN	DMTN	16500000	16700000	159000000	13400000	7230000	152000000	13700000	15300000	17000000	11000000	12200000	21100000	78900000	10900000	13500000	22200000	68600000	13000000	17400000	22900000	22100000	7710000	12600000	12900000	11200000	96000000	25500000
DMWD	DMWD	157000	149000	107000	80000	55100	364000	444000	265000	323000	498000	375000	247000	150000	177000	351000	520000	316000	275000	642000	274000	60100	421000	307000	327000	88400	345000	504000
DMXL1	DMXL1	440000	782000	97500	161000	563000	237000	71800	530000	714000	443000	605000	387000	178000	846000	474000	919000	444000	119000	131000	662000	391000	511000	352000	86600	77800	496000	793000
DNAAF1	DNAAF1	40500000	12500000	140000000	37100000	50900000	77900000	37900000	42600000	26700000	51100000	45400000	69500000	58300000	119000000	70400000	40400000	92000000	109000000	20300000	63200000	32300000	78200000	42100000	48000000	19600000	111000000	13900000
DNAH10	DNAH10	109000	84800	169000	223000	239000	91800	145000	101000	90700	302000	187000	102000	76500	102000	93300	88900	63000	98400	130000	112000	72700	79200	126000	89300	128000	219000	109000
DNAH5	DNAH5	41400	30500	119000	127000	88700	40200	112000000	111000	152000	66900	76000	45200	3600000	12900000	146000	2280000	128000	152000	128000	97600	3880000	95400	62300	134000	150000	113000	142000
DNAH8	DNAH8	1430000	739000	832000	150000	123000	1280000	587000	131000	347000	148000	85000	259000	340000	161000	195000	169000	882000	446000	1060000	38300	354000	982000	367000	105000	257000	369000	80800
DNAH9	DNAH9	1620000	1480000	1050000	1500000	1310000	1040000	1250000	2000000	1430000	1080000	1920000	1530000	1340000	1280000	1590000	1010000	1580000	1360000	1430000	1270000	1330000	1600000	1330000	715000	2690000	3040000	1580000
DNAJA1	DNAJA1	4510000	5180000	3960000	4760000	5330000	2030000	4380000	3880000	3980000	2260000	3250000	4020000	5030000	5150000	3450000	3640000	3010000	4520000	4900000	4680000	4830000	4370000	4740000	4240000	3670000	3740000	3740000
DNAJA2	DNAJA2	4330000	3590000	3040000	3440000	5410000	2460000	4060000	2480000	3600000	4190000	2620000	2580000	2190000	3860000	2360000	3610000	3210000	3510000	3690000	3630000	4760000	3090000	3720000	2870000	3560000	3900000	3070000
DNAJA3	DNAJA3	459000	379000	62900	155000	305000	149000	94700	499000	130000	67800	157000	344000	146000	199000	150000	628000	260000	52000	172000	649000	98900	176000	261000	229000	121000	305000	361000
DNAJA4	DNAJA4	907000	1410000	1540000	1000000	1030000	657000	119000	591000	691000	179000	373000	1080000	1280000	681000	1180000	214000	1060000	1610000	1480000	829000	1550000	674000	1610000	1480000	1910000	2180000	1090000
DNAJB1	DNAJB1	3040000	3050000	2030000	3090000	2600000	1980000	3480000	2110000	1860000	2830000	2100000	2480000	2550000	2680000	3140000	1940000	2500000	2170000	3380000	2660000	2910000	2750000	2890000	2140000	4900000	4610000	2610000
DNAJB11	DNAJB11	4880000	5260000	2280000	2110000	4500000	6990000	3250000	5180000	2220000	1660000	3440000	2790000	705000	4270000	2580000	5070000	4410000	2370000	3330000	5040000	3440000	1660000	3960000	3090000	1390000	3030000	3610000
DNAJB2	DNAJB2	2190000	2010000	3710000	2470000	1640000	1370000	2050000	2090000	2350000	2780000	2280000	2070000	2710000	2200000	1570000	1980000	1950000	1700000	2000000	1760000	3230000	1850000	1350000	2280000	1580000	3070000	2210000
DNAJB4	DNAJB4	1560000	1900000	2400000	3350000	1620000	536000	2130000	1000000	1470000	1160000	725000	2420000	2780000	1450000	1990000	387000	1130000	1890000	1900000	962000	2700000	1540000	1960000	2660000	2240000	2170000	1340000
DNAJB6	DNAJB6	1360000	1700000	1500000	1680000	1250000	1030000	933000	1200000	1880000	1560000	1720000	1240000	1530000	1610000	1310000	1800000	1450000	1650000	1570000	1780000	1620000	1590000	2250000	2210000	2690000	1520000	1710000
DNAJC1	DNAJC1	71700	70800	106000	131000	125000	142000	155000	369000	388000	97500	213000	353000	219000	102000	116000	340000	325000	60400	145000	473000	254000	117000	137000	65000	238000	198000	101000
DNAJC10	DNAJC10	497000	349000	87800	39900	381000	243000	228000	569000	97700	146000	361000	225000	107000	377000	151000	471000	276000	141000	96300	392000	77600	93200	295000	39300	130000	84900	110000
DNAJC11	DNAJC11	142000	725000	125000	134000	120000	767000	72800	569000	223000	230000	422000	206000	105000	239000	60600	369000	463000	105000	72900	1250000	90800	262000	103000	113000	111000	113000	126000
DNAJC13	DNAJC13	1340000	1320000	1980000	984000	1110000	580000	1160000	1550000	1160000	1210000	1120000	1390000	1760000	967000	1260000	1190000	1600000	190000	1140000	1260000	1190000	866000	968000	129000	1230000	1150000	1140000
DNAJC16	DNAJC16	80500	102000	67700	185000	137000	170000	100000	96500	136000	223000	280000	141000	79300	732000	114000	261000	376000	185000	158000	725000	404000	67700	57500	213000	148000	245000	124000
DNAJC19	DNAJC19	138000	269000	51300	86100	56000	291000	167000	136000	125000	85800	458000	106000	99600	91300	218000	134000	102000	87000	91400	554000	161000	50500	73200	141000	131000	150000	97700
DNAJC2	DNAJC2	136000	628000	187000	79400	144000	68200	74400	59700	198000	111000	133000	80400	71500	102000	77000	102000	73700	93400	100000	69800	107000	192000	264000	49900	181000	56200	134000
DNAJC3	DNAJC3	3190000	3930000	881000	1160000	2740000	4150000	2400000	4100000	1830000	1720000	2530000	1890000	138000	2650000	1960000	3290000	3230000	3150000	2800000	3470000	2240000	1540000	1740000	1100000	120000	1870000	2690000
DNAJC5	DNAJC5	1310000	1830000	1860000	1680000	1300000	263000	3090000	1080000	1310000	1970000	1350000	1340000	2770000	1540000	1280000	568000	1830000	1440000	2550000	1150000	1560000	1420000	3100000	2480000	3040000	1150000	1430000
DNAJC6	DNAJC6	44600	625000	556000	447000	535000	202000	91300	546000	590000	516000	374000	796000	61500	53900	837000	396000	459000	118000	278000	427000	715000	491000	571000	109000	1070000	488000	497000
DNAJC7	DNAJC7	2270000	2800000	1240000	2280000	2330000	1990000	3840000	2670000	2430000	1880000	1620000	3410000	1740000	2630000	3240000	1170000	2640000	2560000	3080000	2440000	3860000	2590000	2530000	2320000	4150000	3210000	1940000
DNAJC8	DNAJC8	535000	139000	473000	426000	680000	285000	1710000	954000	760000	486000	796000	1120000	4530000	545000	951000	405000	876000	155000	900000	661000	626000	580000	473000	563000	644000	65600	134000
DNAJC9	DNAJC9	1340000	438000	193000	434000	1240000	115000	1130000	670000	1020000	709000	948000	754000	103000	403000	842000	1050000	804000	273000	1150000	878000	1190000	995000	746000	125000	1430000	941000	883000
DNASE1L1	DNASE1L1	3540000	3300000	4810000	4640000	3020000	1080000	3600000	2970000	3330000	5120000	3290000	2970000	3660000	4530000	3490000	2590000	3830000	2540000	2860000	1970000	2670000	3720000	2000000	3710000	2380000	2810000	2280000
DNASE1L3	DNASE1L3	71700	180000	136000	57200	262000	51800	69300	131000	128000	176000	205000	267000	699000	87200	148000	95600	263000	66800	129000	165000	115000	47900	70700	197000	144000	99400	105000
DNM1	DNM1	4680000	2390000	1750000	1440000	3510000	2990000	1840000	4310000	2140000	4780000	5400000	3740000	2440000	3380000	2140000	4830000	3380000	2030000	2110000	4530000	1740000	3750000	2730000	1780000	1340000	2150000	3010000
DNM1L	DNM1L	23600000	13000000	10000000	9670000	20400000	11000000	10100000	19600000	26500000	19100000	22900000	22700000	7820000	23200000	24200000	28500000	17200000	8090000	13800000	20000000	15900000	23200000	31300000	11700000	17200000	11400000	14000000
DNM2	DNM2	14400000	11800000	11800000	9900000	13900000	10700000	11700000	12200000	10900000	13600000	13800000	13100000	11100000	11000000	13000000	11800000	14900000	9320000	11300000	12800000	10700000	13700000	12300000	9150000	11100000	10800000	14200000
DNM3	DNM3	3340000	3190000	2190000	1570000	2940000	54600	2790000	3270000	2320000	2820000	4520000	4800000	6150000	3020000	3110000	3510000	4260000	617000	1310000	1970000	2420000	3860000	1790000	1540000	1930000	1620000	3990000
DNMBP	DNMBP	2620000	1410000	1940000	1970000	1760000	2460000	2480000	2640000	1050000	2660000	2850000	2910000	2130000	1940000	3050000	1460000	3590000	984000	3000000	946000	679000	2790000	674000	820000	1390000	2270000	2760000
DNPEP	DNPEP	5820000	10700000	5800000	177000000	1990000	1390000	3100000	8580000	6690000	3580000	2140000	4640000	17500000	10100000	54800000	2770000	2390000	4240000	17600000	2000000	30900000	1590000	4140000	3940000	3550000	3430000	2140000
DNPH1	DNPH1	184000	193000	44800	209000	129000	93100	107000	569000	588000	91100	802000	751000	63500	84500	599000	116000	143000	98700	73900	419000	89100	226000	837000	61000	146000	116000	48400
DOCK1	DOCK1	654000	1350000	389000	459000	870000	168000	28000	913000	1820000	568000	1560000	1710000	429000	2370000	1080000	158000	899000	166000	79600	986000	1070000	1390000	1330000	89700	2140000	1220000	1590000
DOCK10	DOCK10	6170000	5810000	6830000	6870000	6750000	4070000	5310000	5290000	6430000	8290000	5220000	6450000	6030000	7940000	7550000	4360000	7450000	9850000	12000000	5370000	5590000	10200000	9440000	8620000	6730000	8450000	5430000
DOCK11	DOCK11	6820000	8010000	4700000	11200000	7210000	2380000	8120000	6060000	6740000	9900000	5300000	6360000	5540000	6900000	7180000	3370000	11100000	9400000	9490000	5200000	4970000	8390000	9440000	10700000	8400000	5480000	7840000
DOCK2	DOCK2	2360000	3810000	4240000	5250000	2300000	1860000	4410000	2590000	1590000	3740000	1910000	1820000	4300000	3280000	3000000	1680000	5550000	4540000	5430000	2280000	2980000	3200000	4080000	5450000	3970000	3410000	4090000
DOCK4	DOCK4	1340000	1560000	126000	1900000	1860000	2000000	1440000	2270000	3550000	2460000	2980000	2620000	1430000	2370000	3150000	1870000	2590000	1320000	1650000	1930000	2230000	2530000	2100000	1460000	2800000	2010000	2140000
DOCK5	DOCK5	4540000	3880000	4120000	4420000	3510000	2320000	4830000	3170000	5330000	6550000	4580000	5120000	2660000	3740000	4440000	3420000	4760000	3570000	3460000	3520000	3370000	5020000	4550000	4120000	4020000	2840000	4140000
DOCK7	DOCK7	1330000	1770000	1540000	6290000	1480000	2040000	890000	1400000	1390000	1040000	988000	1280000	386000	981000	1080000	1170000	1020000	443000	662000	1200000	744000	1130000	751000	268000	1120000	243000	1060000
DOCK8	DOCK8	5910000	5760000	3690000	8600000	4800000	2850000	7830000	4840000	4060000	5920000	3750000	3730000	4130000	4500000	6320000	2880000	9980000	5240000	10600000	4170000	3540000	5390000	6020000	6440000	6250000	3590000	6560000
DOCK8-AS1	DOCK8-AS1	86100	175000	139000	105000	264000	110000	108000	119000	113000	119000	228000	107000	237000	163000	215000	135000	91200	147000	138000	54700	71300	54500	114000	231000	95900	167000	122000
DOCK9	DOCK9	1290000	2150000	2610000	3270000	1140000	1270000	1120000	1870000	751000	843000	645000	762000	4420000	2000000	1330000	405000	1290000	5270000	2570000	843000	2260000	1720000	3530000	2870000	1130000	3080000	2340000
DOK1	DOK1	3370000	2940000	2830000	6210000	3570000	3700000	4290000	3610000	2660000	5160000	4780000	3900000	2570000	2490000	3830000	5300000	4740000	3670000	3730000	4550000	5590000	4820000	5020000	3600000	3600000	6310000	6200000
DOK2	DOK2	8440000	8520000	6540000	8020000	9640000	5150000	7450000	9800000	9630000	9990000	8790000	7990000	6300000	7470000	9960000	6790000	8330000	6080000	6500000	8530000	9410000	8670000	8560000	6900000	10500000	6010000	6590000
DOK3	DOK3	9940000	7250000	6160000	10100000	8620000	8320000	10000000	9540000	8290000	11800000	9700000	9390000	5200000	7800000	10400000	11300000	10100000	6210000	9100000	9630000	11200000	11000000	7140000	8620000	7840000	7080000	12100000
DOP1B	DOP1B	120000	427000	205000	500000	489000	90600	1520000	162000	95500	546000	94500	93900	93600	146000	424000	108000	354000	1490000	940000	214000	236000	364000	329000	302000	607000	76700	295000
DPEP2	DPEP2	199000	70500	140000	203000	168000	207000	90700	101000	194000	317000	174000	93200	154000	96300	300000	42200	298000	127000	130000	292000	210000	362000	358000	108000	90600	908000	136000
DPH6	DPH6	552000	71600	69600	125000	417000	113000	111000	105000	58000	100000	180000	27900	213000	69000	167000	552000	176000	274000	99900	485000	94400	314000	137000	112000	180000	102000	187000
DPM1	DPM1	1860000	2660000	1160000	91800	1860000	91400	85300	3820000	531000	70400	1990000	1480000	730000	2030000	1190000	2300000	2080000	148000	765000	2410000	140000	196000	796000	123000	595000	1090000	1800000
DPP3	DPP3	5260000	6600000	2840000	3600000	5260000	4500000	4470000	5770000	5130000	5940000	5780000	7050000	4030000	5210000	7300000	4890000	6280000	2820000	5230000	4220000	4570000	6070000	3860000	3500000	6620000	4430000	4420000
DPP4	DPP4	2780000	5710000	15600000	3610000	1530000	2020000	4070000	1770000	4260000	3900000	1880000	5410000	24700000	3420000	2620000	1380000	2710000	5560000	6290000	1650000	7160000	3030000	12400000	10100000	1680000	5080000	7110000
DPP7	DPP7	5540000	3220000	2930000	2830000	4260000	6530000	2470000	10100000	87100	2000000	6900000	4820000	3350000	6830000	2600000	5400000	4560000	2220000	3670000	8560000	4070000	1480000	3060000	2780000	2050000	3400000	6240000
DPP9	DPP9	1400000	1630000	1130000	870000	1270000	3340000	1640000	1350000	1630000	1080000	1410000	1480000	575000	1660000	1340000	1220000	1570000	1070000	1310000	1220000	1160000	1420000	1910000	1200000	1720000	1210000	1290000
DPY19L1	DPY19L1	1460000	3630000	1240000	345000	2240000	1160000	1490000	3090000	141000	727000	2030000	2000000	865000	1970000	1250000	2250000	1950000	84500	1160000	2610000	1000000	273000	1500000	1250000	1310000	589000	1440000
DPYD	DPYD	1410000	1280000	1300000	1470000	1490000	1420000	1440000	1390000	1560000	794000	1600000	1930000	1500000	1590000	1710000	1290000	1840000	1300000	1620000	1310000	1390000	1330000	1570000	97700	1000000	795000	1440000
DPYSL2	DPYSL2	13000000	11100000	6840000	9530000	16700000	8630000	7590000	9740000	34000000	11500000	10800000	11600000	7390000	10700000	12900000	19300000	11400000	8340000	9700000	23000000	8860000	11000000	9310000	6480000	74300000	9960000	9200000
DPYSL3	DPYSL3	103000	1470000	863000	1100000	597000	81800	554000	905000	247000	496000	125000	127000	842000	85200	585000	687000	399000	1760000	103000	746000	278000	447000	715000	1150000	1170000	664000	881000
DRG1	DRG1	260000	701000	427000	139000	1160000	143000	137000	612000	653000	517000	713000	903000	840000	169000	950000	232000	660000	228000	986000	767000	79600	530000	653000	238000	55800	502000	687000
DRG2	DRG2	1310000	1350000	965000	1330000	1290000	411000	1400000	1600000	1370000	1210000	1440000	1510000	874000	1270000	1530000	1070000	1420000	544000	1100000	1200000	938000	1290000	1360000	632000	1030000	1310000	1040000
DSC1	DSC1	155000	9780000	2440000	3340000	792000	8270000	4220000	129000	5600000	948000	580000	196000	2600000	440000	835000	847000	1140000	1560000	7150000	363000	47200	752000	1040000	1480000	724000	1270000	3330000
DSC3	DSC3	90500	2190000	144000	828000	141000	1560000	1730000	139000	942000	802000	91100	132000	286000	169000	90700	151000	130000	148000	1480000	161000	92500	257000	204000	449000	215000	254000	576000
DSG1	DSG1	398000	15300000	3910000	3430000	833000	13300000	4850000	864000	5620000	1300000	817000	649000	4320000	828000	441000	1380000	667000	1840000	7970000	596000	766000	1110000	2300000	656000	1150000	1590000	4210000
DSG2	DSG2	72600	2250000	154000	7570000	189000	422000	9400000	4150000	77800	153000	118000	4130000	132000	94000	1100000	12300000	127000	5480000	5010000	1510000	868000	615000	1390000	782000	1780000	263000	136000
DSP	DSP	580000	11800000	4560000	3380000	982000	12500000	9490000	933000	3160000	1080000	185000	1630000	4440000	1220000	631000	1690000	904000	1340000	4310000	747000	122000	1130000	1950000	1110000	1300000	1790000	4760000
DST	DST	963000	815000	82300	68600	420000	1510000	810000	1100000	2580000	802000	884000	952000	1240000	1700000	758000	562000	109000	2230000	687000	958000	94000	1490000	524000	2790000	903000	232000	612000
DSTN	DSTN	26200000	14400000	11000000	16700000	35400000	9390000	17800000	12500000	13200000	26400000	16600000	15300000	8810000	24700000	13300000	25200000	18300000	15000000	22000000	19500000	29000000	14300000	14500000	14400000	23400000	19700000	15300000
DTD1	DTD1	4490000	4150000	2550000	2490000	5480000	1500000	1490000	5010000	5870000	3080000	5240000	6000000	1980000	3680000	5520000	4590000	3840000	2070000	1920000	3280000	3450000	4460000	4180000	2570000	3310000	2410000	2660000
DTX2	DTX2	95200	138000	161000	294000	117000	65200	175000	172000	50100	172000	96700	123000	109000	71200	177000	171000	88900	82300	81200	110000	126000	143000	54300	96600	118000	218000	208000
DTX3L	DTX3L	286000	780000	110000	586000	280000	100000	733000	676000	1010000	325000	509000	633000	823000	570000	688000	588000	816000	96500	850000	577000	782000	817000	748000	87400	889000	1280000	1100000
DTYMK	DTYMK	1420000	1380000	1040000	539000	1510000	1190000	577000	1440000	987000	859000	1640000	1400000	636000	1620000	1040000	1050000	1190000	277000	1420000	1610000	624000	659000	903000	96300	1360000	340000	859000
DUSP22	DUSP22	387000	696000	428000	717000	702000	4750000	570000	969000	1640000	298000	1550000	830000	141000	693000	472000	966000	744000	75000	1200000	1500000	340000	460000	645000	164000	1370000	760000	606000
DUSP23	DUSP23	220000	286000	197000	76300	263000	59200	194000	119000	457000	192000	857000	101000	142000	65700	379000	85000	104000	104000	173000	411000	131000	110000	47200	85400	91300	65500	92200
DUSP3	DUSP3	5230000	6580000	3580000	3460000	7210000	3890000	3560000	6060000	11000000	5050000	11500000	6610000	4080000	6030000	4280000	4880000	4480000	1580000	3710000	12500000	3760000	4810000	4060000	2380000	7620000	3230000	3250000
DUT	DUT	107000	1640000	926000	130000	466000	1510000	98100	1160000	119000	112000	676000	271000	131000	68300	159000	480000	600000	123000	145000	611000	52800	93400	60700	113000	144000	272000	490000
DYNC1H1	DYNC1H1	3460000	5180000	2710000	2450000	2020000	2780000	3390000	1990000	3330000	3320000	8360000	6220000	2270000	7690000	3030000	2580000	2590000	1700000	5130000	9540000	4870000	2090000	2010000	1900000	3180000	6510000	4310000
DYNC1I1	DYNC1I1	89800	55300	196000	123000	132000	232000	200000	125000	225000	306000	241000	136000	90700	107000	186000	315000	160000	67400	125000	293000	109000	119000	218000	73900	106000	79600	104000
DYNC1I2	DYNC1I2	716000	1750000	691000	1120000	313000	1590000	53600	699000	966000	693000	3190000	2290000	667000	2320000	1100000	633000	1120000	1140000	1690000	3710000	1780000	681000	1010000	652000	941000	2740000	1350000
DYNC1LI1	DYNC1LI1	2470000	3140000	1300000	1840000	1910000	1730000	1950000	1660000	2060000	2070000	4390000	3340000	1360000	3800000	2560000	1950000	2430000	1650000	2850000	5240000	3320000	1990000	1700000	944000	1940000	4270000	3000000
DYNC1LI2	DYNC1LI2	1170000	1100000	825000	1000000	1200000	1160000	223000	85600	720000	250000	1190000	678000	827000	1350000	913000	676000	951000	839000	1620000	2090000	144000	903000	1210000	100000	1250000	2150000	1110000
DYNLL1	DYNLL1	3850000	3880000	3900000	2560000	3160000	200000	2890000	1550000	14000000	2820000	10200000	2650000	1800000	2910000	1370000	4050000	1510000	840000	1930000	10300000	1830000	1570000	2580000	95000	1020000	908000	1010000
DYNLL2	DYNLL2	1770000	1590000	1120000	997000	2310000	934000	81800	161000	8030000	167000	5120000	1140000	1690000	1770000	145000	1520000	1580000	1120000	1350000	4380000	117000	876000	1860000	1080000	2390000	531000	795000
DYNLRB1	DYNLRB1	51900	97600	323000	154000	127000	155000	109000	140000	750000	492000	1120000	137000	92800	317000	117000	215000	102000	179000	54800	1960000	140000	103000	119000	225000	121000	165000	104000
DYNLT1	DYNLT1	79200	105000	233000	136000	69100	64700	90100	157000	130000	193000	252000	79900	127000	102000	94700	95700	48400	79500	138000	159000	102000	160000	119000	223000	63100	60600	50700
DYRK1A	DYRK1A	1130000	1610000	1130000	61900	1080000	1780000	154000	1180000	824000	1410000	1040000	828000	79400	85900	831000	1520000	831000	225000	1220000	1970000	1210000	2620000	845000	262000	1400000	1100000	1300000
DYSF	DYSF	2910000	3160000	3850000	4330000	2260000	500000	4910000	1990000	1190000	2970000	1700000	1160000	3180000	2650000	3260000	336000	4980000	4980000	5350000	2480000	3120000	3430000	3550000	5450000	2820000	2740000	3450000
EBP	EBP	78600	1580000	267000	272000	112000	96700	179000	1100000	48800	92100	1540000	742000	86800	96200	305000	810000	847000	261000	117000	1910000	108000	171000	87700	98400	206000	149000	173000
ECE1	ECE1	10800000	9650000	8850000	5820000	10500000	5290000	5950000	9360000	18300000	11900000	7180000	15300000	6510000	12400000	10800000	7970000	9100000	6690000	10200000	8280000	12900000	15000000	9960000	7250000	8140000	5500000	6470000
ECH1	ECH1	7190000	7450000	2830000	4010000	6750000	6390000	3890000	9990000	6860000	1750000	7290000	6320000	2630000	6200000	2510000	6280000	6260000	1910000	3860000	7070000	2530000	1870000	4310000	2160000	4020000	2580000	4900000
ECHDC1	ECHDC1	1320000	1630000	627000	960000	1660000	1550000	1130000	1730000	794000	1230000	1500000	1190000	755000	1160000	1290000	1180000	2040000	1020000	2060000	1600000	179000	1030000	1480000	1000000	1540000	1980000	1450000
ECHS1	ECHS1	2390000	3730000	1070000	1160000	2720000	2630000	1110000	3590000	331000	131000	2290000	1650000	324000	2280000	772000	3280000	1810000	106000	1420000	3830000	840000	160000	1930000	126000	90200	1250000	2660000
ECI1	ECI1	147000	918000	157000	115000	263000	1430000	134000	408000	288000	198000	1070000	215000	104000	60400	149000	433000	346000	212000	625000	1080000	118000	139000	1390000	162000	141000	192000	512000
ECI2	ECI2	824000	1230000	359000	120000	787000	1220000	96300	800000	424000	172000	748000	738000	119000	868000	446000	1040000	826000	209000	61900	978000	105000	115000	1020000	89400	294000	256000	497000
ECM1	ECM1	2990000	2940000	3180000	1970000	2010000	5250000	1450000	2330000	1550000	1310000	1090000	1580000	2310000	2750000	1300000	2130000	2820000	2970000	3040000	1700000	1340000	1380000	1780000	2120000	1040000	3010000	2490000
ECPAS	ECPAS	3830000	4950000	5820000	3000000	4570000	6350000	5520000	5190000	5390000	3810000	4670000	5580000	4650000	4190000	4750000	4320000	6100000	2790000	5340000	4890000	4850000	4670000	4380000	2950000	5610000	5350000	3670000
ECSCR	ECSCR	971000	1480000	2810000	3210000	837000	2940000	891000	1700000	796000	581000	1120000	612000	4890000	1700000	1390000	490000	1810000	5170000	2260000	1780000	3380000	1390000	2240000	3270000	1200000	4270000	2020000
EDC4	EDC4	114000	703000	78400	399000	752000	360000	172000	967000	1130000	951000	803000	822000	252000	106000	946000	886000	1030000	64000	95100	817000	102000	657000	955000	109000	504000	998000	1740000
EDF1	EDF1	148000	1060000	786000	1030000	1950000	463000	86900	434000	935000	328000	564000	933000	953000	738000	810000	89800	832000	906000	1530000	515000	551000	780000	645000	722000	747000	842000	828000
EDIL3	EDIL3	97100	102000	1690000	164000	434000	86000	154000	174000	161000	107000	72800	342000	1040000	732000	677000	67000	72800	454000	612000	82700	79900	356000	258000	920000	572000	93700	83100
EEA1	EEA1	1430000	1270000	630000	876000	1570000	2570000	500000	1660000	240000	976000	1090000	852000	521000	1150000	848000	1530000	1630000	88000	1950000	1850000	1280000	63300	1200000	1000000	881000	1160000	1660000
EEF1A1	EEF1A1	20300000	76100000	34000000	48100000	22000000	19100000	32700000	48700000	32700000	25800000	24200000	53400000	30900000	36000000	50200000	29400000	30900000	34600000	55700000	35900000	157000000	31700000	41900000	31800000	18600000	38400000	28000000
EEF1A2	EEF1A2	128000	206000	146000	214000	103000	91300	142000	153000	147000	107000	149000	733000	122000	94800	242000	50200	59800	138000	915000	162000	410000	98400	215000	84000	127000	42900	103000
EEF1B2	EEF1B2	13600000	16900000	4730000	31700000	13400000	10600000	11300000	41000000	27800000	12600000	17000000	19600000	4660000	11300000	20100000	15800000	16000000	6940000	14100000	18900000	114000000	15200000	15400000	10300000	15200000	18600000	13400000
EEF1D	EEF1D	5660000	7660000	3780000	37000000	4290000	7770000	7810000	34900000	20600000	9150000	7100000	11300000	3330000	4620000	8880000	9090000	10300000	4940000	14000000	11200000	123000000	7740000	6440000	6040000	9350000	15800000	10800000
EEF1E1	EEF1E1	45100	682000	147000	149000	358000	129000	178000	335000	1140000	199000	1570000	452000	139000	205000	400000	253000	449000	76800	120000	1380000	68300	331000	222000	107000	487000	356000	408000
EEF1G	EEF1G	18800000	23100000	8430000	40900000	18200000	10000000	12400000	55900000	41200000	16000000	22600000	28000000	8350000	15100000	26200000	19700000	20400000	7770000	17900000	19300000	111000000	18700000	16000000	11500000	20000000	20200000	15700000
EEF2	EEF2	4850000	13200000	7300000	9290000	4950000	4650000	10300000	6840000	8540000	7290000	4600000	12000000	8340000	7730000	10000000	4180000	9210000	7630000	15300000	5940000	10100000	7880000	8660000	8650000	7590000	8590000	7150000
EEFSEC	EEFSEC	863000	773000	979000	684000	773000	654000	617000	664000	783000	360000	530000	758000	853000	1040000	734000	857000	495000	1170000	1160000	897000	1110000	1010000	1490000	255000	816000	241000	718000
EFEMP1	EFEMP1	2860000	1670000	9370000	3270000	3010000	2070000	12800000	3420000	438000	3010000	976000	958000	1360000	2840000	534000	3580000	2160000	2240000	4970000	809000	3500000	1820000	3770000	189000	2800000	2860000	3000000
EFHD2	EFHD2	1730000	2770000	4590000	3390000	1710000	3840000	4210000	2880000	1160000	1920000	1410000	1660000	5150000	3720000	2910000	1660000	2460000	3760000	3960000	3360000	3760000	3640000	4380000	3390000	2790000	4800000	3300000
EFL1	EFL1	772000	505000	173000	521000	780000	648000	63900	581000	670000	735000	773000	688000	623000	718000	830000	742000	582000	115000	674000	779000	927000	871000	673000	556000	693000	542000	573000
EFNB1	EFNB1	5080000	4970000	3370000	8150000	6900000	4560000	5090000	4120000	8760000	9480000	4980000	5980000	7810000	4940000	5500000	2790000	3410000	9170000	3830000	4180000	7960000	10800000	9680000	9250000	10100000	6860000	6870000
EFR3A	EFR3A	4070000	5480000	4460000	4500000	4750000	3490000	4660000	4070000	6650000	5710000	3820000	5780000	5480000	5100000	6010000	2820000	4070000	5700000	6280000	4450000	5710000	6970000	6950000	4430000	7160000	4420000	5080000
EGF	EGF	2550000	2120000	825000	145000	1940000	2640000	89500	2390000	884000	1390000	1980000	1620000	834000	1750000	1970000	2140000	2070000	1470000	955000	2300000	2190000	2840000	2290000	1790000	1720000	1560000	1350000
EGFL7	EGFL7	119000	176000	88300	112000	68700	516000	53800	89800	171000	408000	117000	178000	200000	242000	87200	226000	170000	58300	202000	325000	835000	500000	253000	672000	117000	326000	277000
EGFR	EGFR	362000	304000	79200	78200	55000	80200	102000	84000	160000	89800	70500	112000	1250000	234000	226000	122000	57400	478000	579000	314000	282000	80600	3100000	74000	126000	115000	377000
EHBP1	EHBP1	230000	603000	222000	99700	289000	529000	99000	332000	551000	471000	507000	563000	453000	1450000	812000	342000	521000	429000	490000	358000	665000	673000	563000	552000	526000	624000	437000
EHBP1L1	EHBP1L1	1980000	4760000	3480000	3550000	2240000	3730000	3160000	2070000	1810000	3220000	1670000	2260000	2830000	2120000	3640000	1800000	3930000	3910000	4810000	2330000	4080000	3460000	3460000	3940000	4270000	3250000	3910000
EHD1	EHD1	24700000	33500000	41900000	33100000	32500000	12200000	34200000	28000000	30500000	28100000	22800000	34100000	32600000	33000000	38400000	18300000	30400000	40200000	38800000	27100000	38800000	39000000	44800000	31500000	41300000	25500000	24900000
EHD2	EHD2	1530000	1360000	3230000	5050000	1240000	1380000	1480000	2140000	596000	1020000	909000	872000	4790000	1760000	1070000	864000	1610000	4870000	1700000	828000	1830000	1470000	1350000	2240000	536000	2850000	2460000
EHD3	EHD3	79900000	60800000	42400000	57200000	82600000	27000000	40100000	83200000	113000000	81600000	82700000	85300000	46200000	82200000	81800000	51500000	54500000	47200000	48100000	67000000	77400000	108000000	76900000	49700000	89300000	34000000	43900000
EHD4	EHD4	6470000	9320000	10400000	9490000	8070000	4650000	9400000	7120000	7630000	5900000	6270000	8610000	14800000	9430000	8190000	5620000	7960000	14600000	12000000	6680000	9870000	11700000	12600000	11100000	11000000	9230000	9640000
EHHADH	EHHADH	1500000	1370000	49200	130000	1280000	302000	111000	1450000	1150000	232000	910000	1230000	80500	42300	1140000	992000	1030000	60200	1010000	769000	82300	1310000	759000	192000	84900	109000	982000
EIF1;EIF1B	EIF1	407000	2740000	1090000	737000	509000	93000	118000	697000	2060000	233000	1110000	490000	929000	2690000	489000	799000	152000	179000	958000	1470000	170000	1010000	714000	92800	1320000	268000	53100
EIF1AX	EIF1AX	1910000	2420000	1010000	1460000	1770000	1300000	1370000	1300000	1970000	2100000	924000	2030000	1090000	1940000	2250000	900000	934000	151000	1980000	1440000	1260000	1610000	1630000	226000	1930000	1020000	1310000
EIF2A	EIF2A	1100000	1880000	1040000	746000	1310000	1650000	880000	1400000	1540000	1010000	1620000	2190000	771000	1170000	2700000	1120000	1680000	917000	1930000	1280000	1750000	1960000	1860000	1180000	2030000	1330000	1310000
EIF2AK2	EIF2AK2	1180000	1180000	55400	1160000	1840000	1160000	15100000	810000	1110000	1680000	841000	924000	532000	3250000	1080000	2030000	789000	6370000	2360000	1460000	1350000	2120000	4500000	2100000	982000	1080000	897000
EIF2B1	EIF2B1	2280000	2240000	1370000	1620000	2410000	1860000	2220000	2160000	2440000	1590000	2000000	1930000	969000	2980000	1920000	2560000	1670000	127000	1730000	1840000	2010000	1840000	2190000	2060000	1800000	1460000	1340000
EIF2B2	EIF2B2	223000	1140000	467000	223000	398000	317000	161000	647000	484000	252000	496000	547000	105000	375000	430000	1130000	479000	67000	65400	412000	135000	90300	544000	575000	379000	560000	452000
EIF2B3	EIF2B3	858000	894000	645000	546000	949000	565000	211000	1000000	680000	1160000	959000	965000	598000	1010000	1070000	784000	963000	145000	900000	878000	708000	800000	760000	717000	1550000	690000	942000
EIF2B4	EIF2B4	614000	787000	446000	620000	508000	1010000	64800	623000	629000	774000	715000	723000	901000	1070000	674000	471000	759000	69500	545000	495000	912000	512000	347000	1990000	632000	473000	86100
EIF2B5	EIF2B5	947000	854000	624000	257000	1050000	2010000	139000	1120000	766000	994000	1070000	1100000	277000	834000	1340000	359000	1460000	141000	1050000	770000	439000	995000	957000	1360000	916000	1000000	1120000
EIF2D	EIF2D	217000	396000	129000	170000	148000	305000	144000	274000	196000	403000	238000	270000	240000	76000	359000	108000	79700	83700	140000	62000	116000	75300	362000	152000	475000	278000	37500
EIF2S1	EIF2S1	8280000	9650000	6930000	6510000	9940000	6660000	5160000	10500000	9110000	7840000	8300000	9840000	5130000	7940000	10300000	7070000	7510000	3780000	6120000	7470000	8200000	8820000	7620000	6060000	7350000	5430000	5790000
EIF2S2	EIF2S2	2780000	4660000	3040000	1920000	3360000	2010000	2130000	5870000	5120000	2910000	4780000	4510000	2410000	3150000	4210000	2940000	3650000	2800000	3360000	3320000	3430000	3530000	4190000	2830000	3910000	2710000	3340000
EIF2S3	EIF2S3	5310000	5530000	5010000	4040000	6480000	3450000	4100000	7090000	5660000	5210000	4940000	6380000	4240000	5140000	6570000	4300000	5210000	1820000	4270000	3670000	3810000	5200000	3590000	3480000	4980000	4290000	4090000
EIF3A	EIF3A	3910000	6240000	3930000	5170000	4210000	2750000	4400000	4920000	7040000	10200000	5070000	5520000	5140000	5500000	6130000	5030000	5550000	3530000	5300000	5620000	4780000	5330000	6200000	4330000	4340000	3470000	5260000
EIF3B	EIF3B	2790000	3490000	2140000	2270000	3210000	2100000	2710000	3410000	3370000	4530000	3470000	3780000	1830000	3260000	3830000	2920000	3880000	2030000	3390000	3490000	3600000	3600000	3430000	2590000	3170000	2570000	3470000
EIF3C	EIF3C	2060000	2350000	1650000	2510000	2430000	1380000	2830000	1990000	2420000	5370000	2160000	2540000	1450000	2460000	2590000	2120000	3030000	1610000	2890000	2270000	2110000	2380000	3270000	2140000	2190000	1600000	2630000
EIF3D	EIF3D	2230000	2770000	1610000	1950000	2400000	1400000	2000000	2320000	2680000	4020000	2480000	2920000	1120000	2150000	3000000	2370000	2920000	1500000	2410000	2680000	2250000	2730000	2510000	3250000	2000000	2050000	2530000
EIF3E	EIF3E	1420000	2780000	1350000	1690000	1990000	3090000	1490000	2660000	3020000	2040000	2650000	2790000	1600000	2540000	2480000	2530000	2450000	2130000	2200000	2440000	1710000	1540000	2820000	3680000	2540000	1390000	2580000
EIF3F	EIF3F	2740000	5720000	4820000	2620000	5140000	6620000	3840000	4150000	7420000	4150000	9290000	3910000	3990000	7200000	3270000	4810000	4410000	3140000	3520000	8500000	3320000	3860000	4590000	2910000	4990000	1860000	3730000
EIF3G	EIF3G	2540000	2190000	1520000	2450000	1750000	4220000	3950000	2490000	1500000	6510000	2200000	3320000	2600000	3970000	3490000	2260000	3740000	1310000	3770000	2250000	4340000	2970000	2430000	1540000	3350000	2950000	5950000
EIF3H	EIF3H	1130000	1490000	867000	1490000	1520000	1460000	5260000	1670000	1720000	3720000	1660000	2070000	516000	1630000	1980000	1590000	2290000	809000	2280000	1780000	2530000	2030000	1950000	1560000	1650000	2850000	2540000
EIF3I	EIF3I	3030000	3550000	2220000	2860000	3470000	3170000	3560000	3640000	3940000	6170000	3740000	4110000	2070000	3740000	4170000	3300000	4270000	1960000	3980000	3310000	3770000	3860000	3290000	2930000	3850000	2600000	3770000
EIF3J	EIF3J	2750000	1930000	2380000	1780000	2760000	4090000	2340000	2410000	2940000	2610000	2680000	4890000	2060000	2030000	3140000	2200000	2590000	1400000	2950000	2660000	2900000	3180000	2460000	1810000	3140000	2920000	3050000
EIF3K	EIF3K	738000	2360000	149000	162000	1540000	97800	110000	1460000	2890000	1250000	4040000	1740000	49200	104000	1070000	784000	1740000	123000	118000	3380000	140000	3440000	981000	107000	86100	759000	218000
EIF3L	EIF3L	2750000	3100000	2140000	2270000	3290000	999000	2670000	3000000	3440000	3600000	3390000	3680000	1600000	2830000	3250000	2890000	3250000	1370000	2330000	3010000	2540000	3080000	3260000	2730000	2830000	2030000	2620000
EIF3M	EIF3M	654000	1030000	67800	638000	862000	584000	951000	959000	1460000	872000	914000	1010000	210000	63000	995000	851000	880000	204000	90600	954000	115000	755000	1080000	207000	881000	271000	898000
EIF4A1	EIF4A1	19400000	22700000	12800000	12900000	20800000	8100000	14200000	19200000	19500000	14400000	17400000	25700000	10900000	21300000	21000000	19100000	16800000	6620000	13700000	16800000	18500000	18000000	14000000	10100000	11900000	10200000	10500000
EIF4A2	EIF4A2	1580000	2450000	1880000	1390000	1930000	483000	1260000	2180000	2640000	1540000	2420000	4840000	1240000	2560000	1640000	2110000	1780000	1480000	1980000	1600000	1660000	2340000	2300000	1580000	1480000	1380000	1780000
EIF4B	EIF4B	3420000	4630000	2970000	2790000	2200000	2900000	3380000	3610000	4940000	3380000	3480000	4780000	2200000	2950000	5280000	3200000	4010000	2620000	3840000	3710000	3410000	4190000	3240000	3490000	3930000	4280000	4040000
EIF4E	EIF4E	4630000	3670000	2910000	3410000	5050000	2460000	3240000	3990000	4530000	4340000	5040000	5580000	1960000	3990000	4880000	4520000	4180000	2080000	3590000	4840000	2960000	4320000	4230000	2820000	3920000	4150000	3260000
EIF4E2	EIF4E2	218000	202000	129000	109000	273000	114000	100000	152000	116000	105000	257000	238000	138000	111000	100000	114000	138000	94000	70300	196000	162000	520000	197000	153000	143000	118000	84100
EIF4ENIF1	EIF4ENIF1	80300	147000	145000	129000	170000	76700	282000	587000	112000	132000	161000	783000	1590000	187000	463000	317000	1420000	113000	99700	114000	50900	360000	118000	111000	121000	573000	78000
EIF4G1	EIF4G1	4990000	5030000	4720000	3600000	4270000	4890000	3920000	4800000	6030000	3980000	5720000	6190000	2420000	4410000	5350000	5390000	5650000	2840000	4370000	5840000	4840000	4690000	4630000	3230000	4810000	4790000	4750000
EIF4G2	EIF4G2	4700000	4290000	3040000	2760000	4700000	3610000	3090000	3750000	4810000	3230000	4400000	4860000	1800000	5550000	3760000	4930000	3310000	2260000	4640000	3870000	4230000	3990000	2990000	2690000	3690000	2270000	3390000
EIF4G3	EIF4G3	2130000	1460000	971000	1110000	1760000	2060000	868000	1790000	1550000	1440000	1850000	2010000	1830000	1940000	1710000	2110000	1760000	1640000	1830000	1900000	1820000	1580000	1530000	1360000	1740000	1260000	1910000
EIF4H	EIF4H	12400000	8470000	6740000	7390000	9240000	9020000	9550000	7620000	7660000	9770000	9390000	11400000	5630000	10800000	12000000	9950000	10300000	6100000	11900000	8080000	12800000	10100000	13300000	7980000	10200000	8840000	11000000
EIF5	EIF5	3150000	3600000	2270000	2390000	3700000	2310000	3200000	3120000	3340000	3410000	2500000	4800000	2830000	3570000	5010000	2780000	3420000	2040000	4190000	3400000	5570000	3780000	3830000	2130000	3140000	3210000	2920000
EIF5A	EIF5A	9830000	12400000	5880000	7190000	15200000	5380000	7710000	10600000	12100000	10500000	11500000	12900000	6310000	12700000	15300000	9190000	11800000	4670000	11100000	9580000	9730000	10300000	9200000	6230000	14200000	9880000	7900000
EIF5B	EIF5B	1640000	2310000	1400000	1810000	1530000	1610000	1830000	1760000	2990000	1930000	2000000	2930000	180000	1770000	2990000	1350000	1980000	1020000	2100000	1610000	1910000	2590000	2050000	1660000	2160000	2940000	1770000
EIF6	EIF6	3350000	5060000	2590000	4140000	3570000	1990000	4810000	3940000	3670000	4960000	4210000	5210000	5160000	4630000	5160000	3510000	4250000	197000	4940000	3090000	5020000	4620000	3040000	50200	3260000	2550000	3410000
EIPR1	EIPR1	1580000	1920000	860000	1120000	1460000	743000	1440000	1890000	1210000	1760000	1720000	1640000	927000	1620000	1760000	2090000	1810000	563000	1440000	1240000	1040000	1960000	848000	1440000	1710000	1110000	1530000
ELAC2	ELAC2	443000	60300	158000	1800000	147000	1280000	102000	199000	136000	102000	73600	102000	160000	119000	171000	122000	112000	131000	168000	111000	2470000	60800	192000	85200	88900	85500	1290000
ELANE	ELANE	245000	294000	2390000	172000	798000	141000	3540000	1400000	204000	241000	935000	2190000	127000	73000	1300000	258000	9170000	101000	49100	137000	143000	2280000	169000	98500	1100000	2360000	1690000
ELAVL1	ELAVL1	1280000	1380000	708000	873000	1120000	1240000	898000	1210000	1580000	1060000	1680000	1460000	864000	1320000	1710000	1400000	1430000	846000	1290000	1790000	1540000	1200000	954000	65000	1830000	869000	1520000
ELMO1	ELMO1	4850000	5620000	5240000	6040000	4420000	2990000	5720000	4280000	5140000	6700000	4750000	4830000	5170000	5200000	5320000	3240000	6590000	7480000	6810000	4660000	4660000	5720000	6990000	7000000	6370000	4120000	6740000
ELMO2	ELMO2	1690000	1180000	2530000	2350000	1420000	1000000	2160000	710000	122000	1520000	927000	924000	2110000	1690000	1280000	928000	2400000	2710000	3040000	1050000	1650000	2150000	2120000	2290000	2260000	1330000	2140000
ELMOD2	ELMOD2	1250000	1590000	818000	132000	610000	56600	39600	1050000	153000	243000	1150000	467000	146000	700000	476000	1210000	754000	78900	70800	1190000	276000	88900	1230000	157000	144000	121000	2190000
ELOB	ELOB	1860000	3360000	2940000	1500000	2520000	2500000	1710000	2090000	3770000	1970000	5710000	1880000	1480000	2440000	2150000	1620000	2170000	1380000	2190000	4380000	1720000	1410000	2760000	1340000	2240000	1450000	2030000
ELOC	ELOC	1310000	2370000	2250000	1620000	2400000	1270000	1880000	1100000	3340000	1920000	4530000	1460000	2230000	1890000	1240000	1860000	1490000	640000	1240000	3010000	1490000	1040000	1580000	177000	2120000	1550000	1560000
ELOVL7	ELOVL7	875000	2780000	659000	102000	650000	3840000	141000	1900000	98700	107000	2540000	1390000	562000	1530000	1110000	1430000	1580000	726000	1050000	2180000	1530000	366000	1000000	692000	1490000	984000	2310000
ELP1	ELP1	73100	787000	188000	97800	173000	87600	70300	385000	212000	193000	211000	417000	101000	148000	359000	276000	373000	68800	224000	331000	167000	186000	151000	64900	56300	317000	177000
ELP3	ELP3	96700	205000	197000	101000	118000	102000	110000	139000	83300	177000	195000	205000	252000	100000	245000	152000	115000	231000	64200	130000	163000	149000	120000	98000	121000	93700	217000
ELP5	ELP5	67500	84800	126000	101000	121000	32800	66600	302000	223000	141000	571000	394000	114000	319000	247000	137000	436000	274000	139000	237000	95200	162000	150000	151000	137000	166000	137000
EMB	EMB	4740000	7290000	10400000	8000000	5210000	1720000	10700000	3720000	1820000	6520000	3140000	3650000	7570000	8960000	7360000	1480000	8060000	9770000	16200000	5440000	7120000	13300000	10500000	17400000	6930000	5100000	8090000
EMC1	EMC1	2370000	2450000	1160000	105000	2290000	2030000	1510000	2430000	276000	102000	2370000	1270000	976000	2210000	998000	2340000	1940000	696000	1450000	2490000	2300000	134000	1570000	53200	154000	896000	1900000
EMC2	EMC2	1650000	2360000	493000	737000	1690000	1850000	788000	2890000	67400	398000	2400000	1910000	763000	1480000	1260000	1460000	2300000	63900	970000	1640000	1050000	378000	904000	564000	181000	2520000	1860000
EMC3	EMC3	226000	442000	61500	103000	117000	110000	398000	662000	47300	117000	514000	255000	151000	84100	83000	60800	311000	156000	156000	388000	134000	80800	165000	174000	185000	162000	108000
EMC4	EMC4	186000	165000	132000	63200	117000	49300	146000	161000	155000	292000	547000	133000	99400	52300	195000	84600	189000	71700	148000	596000	104000	85700	137000	148000	105000	133000	287000
EMC7	EMC7	574000	491000	236000	169000	796000	747000	375000	925000	123000	117000	625000	414000	122000	1160000	217000	937000	570000	63800	315000	1040000	194000	141000	62800	75800	90900	407000	626000
EMC8	EMC8	1600000	1540000	68500	166000	88900	2180000	114000	1750000	145000	148000	1250000	1040000	70000	123000	883000	1600000	47400	135000	133000	1580000	211000	88100	97100	255000	176000	75500	2020000
EMCN	EMCN	703000	1780000	4660000	1340000	198000	144000	108000	1110000	1280000	99100	775000	481000	567000	1560000	1020000	399000	1040000	5800000	2530000	1720000	2610000	1010000	1700000	2900000	2020000	4420000	3370000
EMD	EMD	3200000	2750000	2440000	3510000	2230000	8710000	3060000	4060000	2730000	927000	3350000	1840000	1390000	1680000	1910000	11200000	5340000	2130000	3310000	7670000	4840000	1230000	1610000	2340000	1800000	6030000	8890000
EMILIN1	EMILIN1	15700000	18400000	7930000	35100000	13600000	13300000	26300000	31300000	13400000	53000000	9800000	18800000	11700000	30200000	37700000	20300000	15200000	16400000	15600000	16100000	117000000	75200000	15700000	58900000	28600000	9840000	17800000
EMILIN2	EMILIN2	80000	799000	100000	107000	83900	134000	107000	101000	128000	117000	69000	162000	985000	171000	171000	104000	161000	167000	2430000	232000	102000	93800	122000	142000	240000	211000	137000
EML2	EML2	6600000	6000000	5070000	3810000	8250000	4260000	4670000	5140000	7800000	5940000	6860000	9200000	4400000	6630000	7410000	5450000	6140000	2960000	4620000	6770000	6000000	7010000	5960000	3840000	6830000	4630000	4070000
EML3	EML3	1850000	1400000	938000	1190000	1300000	1230000	2100000	1970000	1440000	3060000	1710000	1720000	525000	1520000	1780000	2120000	1460000	1160000	1710000	1590000	2990000	1220000	1400000	1970000	2090000	1420000	1670000
EML4	EML4	1840000	2010000	1940000	1390000	1960000	2030000	1430000	1540000	1690000	2660000	2100000	1520000	1510000	2120000	1770000	1800000	1930000	1020000	2650000	1820000	2940000	1990000	1820000	4260000	1790000	1270000	2660000
EML6	EML6	158000	2050000	912000	529000	145000	61200	679000	383000	1820000	90500	687000	1030000	54100	924000	661000	554000	510000	2280000	1650000	711000	362000	154000	3320000	833000	82400	1330000	153000
EMP3	EMP3	1030000	3740000	4830000	5770000	1280000	139000	144000	281000	4700000	76500	2310000	295000	1300000	1000000	293000	2070000	363000	821000	623000	3620000	1190000	1180000	11600000	3980000	121000	1840000	483000
EMSY	EMSY	156000	134000	304000	84000	59300	231000	143000	111000	152000	89200	129000	58100	165000	183000	115000	93300	129000	116000	81500	190000	67100	87600	87200	153000	55100	58400	137000
ENAH	ENAH	347000	649000	129000	57800	234000	43800	154000	798000	199000	94100	110000	773000	91800	155000	497000	207000	81300	245000	113000	385000	160000	94100	127000	279000	739000	71300	111000
ENDOD1	ENDOD1	25700000	27100000	20000000	8120000	25500000	27800000	11100000	33900000	3600000	3910000	24000000	14300000	12600000	17400000	9790000	24100000	30300000	6130000	12800000	21500000	13600000	4280000	13400000	7590000	3330000	16500000	20000000
ENG	ENG	3400000	13000000	10700000	8830000	2370000	1050000	4120000	5970000	2230000	4480000	2410000	5020000	14300000	8870000	5870000	1940000	4330000	6300000	5450000	2040000	5010000	4130000	5170000	5570000	3330000	5150000	6300000
ENO1	ENO1	146000000	159000000	79700000	135000000	207000000	109000000	145000000	174000000	139000000	207000000	154000000	186000000	98600000	165000000	204000000	146000000	197000000	95200000	182000000	149000000	155000000	194000000	160000000	105000000	161000000	134000000	164000000
ENO2	ENO2	7900000	3500000	4070000	2970000	8530000	3110000	4140000	5440000	5250000	5370000	6080000	5270000	2270000	6250000	5620000	6040000	4780000	3310000	3480000	3950000	4750000	3470000	5640000	3910000	5500000	3770000	4060000
ENO3	ENO3	48100000	7340000	26200000	32400000	76700000	145000	55700000	8900000	4640000	78100000	69400	37400000	16000000	31100000	18200000	26900000	42700000	5750000	37200000	13200000	12800000	12800000	5820000	13200000	72500000	107000	38700000
ENOPH1	ENOPH1	2360000	2340000	934000	1670000	2750000	129000	1560000	2450000	2180000	1360000	2430000	2530000	2140000	2020000	2390000	2290000	2110000	1410000	1560000	1940000	1760000	1920000	1990000	863000	1630000	1330000	1770000
ENOSF1	ENOSF1	448000	541000	99100	112000	129000	163000	154000	408000	371000	160000	367000	372000	133000	67000	302000	72900	404000	192000	273000	108000	43200	118000	165000	54600	79800	78700	65800
ENPEP	ENPEP	145000	572000	926000	64400	89200	269000	70200	134000	37900	511000	87800	712000	568000	223000	102000	149000	90500	203000	91100	327000	82900	499000	985000	117000	116000	870000	670000
ENPP4	ENPP4	2470000	1800000	673000	1850000	2260000	1070000	2520000	1070000	1140000	919000	770000	1900000	849000	2960000	1630000	2020000	813000	1380000	2310000	1980000	3380000	768000	1220000	2060000	2030000	1320000	1860000
ENSA	ENSA	1140000	2450000	1610000	2130000	1740000	2370000	2490000	2020000	3410000	1480000	3250000	2210000	1610000	2380000	2800000	2470000	2960000	2420000	3850000	3720000	3840000	2040000	2330000	1680000	3330000	2630000	3130000
ENTPD1	ENTPD1	2150000	3120000	3380000	4120000	4000000	884000	4470000	2760000	3630000	2890000	1250000	2000000	3090000	5410000	3370000	202000	3140000	7330000	6540000	1670000	82700	3400000	3500000	5010000	3360000	3660000	4630000
ENTPD8	ENTPD8	61100	53500	108000	222000	102000	82200	6340000	97100	329000	218000	88200	140000	1550000	121000	120000	114000	158000	102000	137000	430000	5670000	86500	79100	68300	1270000	102000	72600
EOGT	EOGT	409000	323000	130000	248000	274000	137000	172000	372000	210000	175000	252000	138000	149000	391000	120000	360000	204000	103000	131000	403000	191000	144000	139000	71900	144000	49600	107000
EPB41	EPB41	22100000	34500000	322000000	25600000	12200000	152000000	19900000	23500000	24600000	17900000	8250000	39200000	171000000	20700000	21300000	9100000	128000000	26600000	25700000	12100000	24500000	13600000	28700000	25200000	19600000	137000000	22600000
EPB41L1	EPB41L1	39700	614000	79400	54700	262000	644000	143000	290000	151000	109000	167000	273000	915000	737000	524000	110000	323000	1450000	1920000	145000	62500	549000	63000	114000	167000	963000	702000
EPB41L2	EPB41L2	3360000	7140000	6600000	7980000	2920000	7940000	4490000	3610000	3530000	2660000	1910000	2900000	8500000	4350000	4680000	1740000	3990000	13800000	7290000	4700000	5810000	4630000	7770000	8590000	5000000	7850000	8170000
EPB41L3	EPB41L3	5370000	5090000	8320000	10500000	3860000	5830000	5340000	4360000	6860000	6070000	3530000	5400000	8450000	8830000	5830000	4410000	5940000	12200000	9790000	6930000	8270000	9420000	11400000	10200000	8810000	9440000	8080000
EPB42	EPB42	17900000	29600000	378000000	20400000	6210000	138000000	11900000	16300000	21200000	7640000	2190000	32200000	205000000	11900000	13900000	4280000	123000000	13400000	15200000	2550000	19200000	3440000	19500000	20700000	11000000	125000000	14200000
EPCAM	EPCAM	73600	679000	146000	155000	159000	101000	119000	108000	184000	293000	169000	606000	55900	355000	1000000	227000	199000	73900	2640000	112000	129000	500000	1150000	73400	54800	100000	75700
EPDR1	EPDR1	208000	159000	67900	65700	1360000	2630000	136000	1670000	82200	146000	1130000	901000	148000	130000	619000	1650000	904000	144000	132000	2110000	171000	90500	163000	203000	97700	112000	1660000
EPG5	EPG5	114000	123000	176000	34200	77300	118000	167000	296000	145000	356000	146000	126000	187000	54700	210000	213000	152000	102000	96900	169000	124000	92400	83600	84800	303000	69500	157000
EPHA4	EPHA4	139000	84600	459000	786000	175000	80900	201000	340000	97100	160000	183000	175000	1370000	70600	116000	151000	485000	1410000	837000	197000	85600	534000	158000	156000	128000	626000	114000
EPHB4	EPHB4	815000	2150000	1790000	2290000	551000	515000	1360000	872000	581000	764000	492000	670000	2950000	1570000	1190000	394000	971000	2810000	2260000	585000	1460000	983000	1220000	1950000	1040000	1780000	2090000
EPHX1	EPHX1	1030000	928000	1480000	101000	1690000	116000	231000	774000	83900	123000	594000	765000	568000	876000	675000	1240000	1180000	68900	499000	848000	207000	142000	1010000	135000	45600	894000	260000
EPHX2	EPHX2	1310000	2090000	1370000	1780000	2090000	1020000	1810000	2500000	3250000	1640000	2070000	2000000	1390000	2460000	1350000	2030000	1880000	590000	829000	2070000	1020000	1560000	385000	810000	650000	1480000	1120000
EPM2AIP1	EPM2AIP1	318000	61400	81100	158000	209000	145000	204000	435000	478000	571000	506000	477000	65500	127000	489000	85400	608000	142000	82900	452000	223000	564000	161000	134000	529000	95600	556000
EPN1	EPN1	1020000	1310000	1680000	1790000	1500000	977000	1350000	1280000	1270000	901000	979000	975000	1370000	1170000	1250000	1200000	1400000	1410000	1930000	1760000	1340000	1220000	1480000	1490000	1300000	1660000	1680000
EPRS1	EPRS1	1640000	2870000	994000	1400000	1590000	2160000	1300000	2270000	2320000	2560000	2360000	3160000	817000	1870000	3020000	1620000	2480000	1390000	2960000	2460000	2230000	2140000	2320000	1740000	2030000	1840000	1920000
EPS15	EPS15	4270000	4100000	4740000	3650000	3260000	6670000	2660000	3650000	4960000	3180000	4180000	3760000	3680000	3160000	4150000	4860000	4040000	4340000	4360000	5150000	5130000	4310000	4300000	4610000	3950000	5440000	5310000
EPS15L1	EPS15L1	3360000	2750000	3530000	2780000	2420000	4200000	2480000	3310000	3820000	2460000	3650000	3150000	2900000	2730000	3120000	4890000	4040000	2720000	4090000	4920000	3640000	3490000	2930000	2980000	2900000	4010000	4430000
EPS8	EPS8	1130000	8330000	13500000	2490000	860000	164000	2580000	1290000	4180000	6410000	1230000	5620000	19400000	1410000	1450000	147000	1050000	3100000	3730000	1900000	2140000	2970000	10700000	4070000	954000	8840000	12000000
EPS8L2	EPS8L2	118000	831000	1450000	57100	129000	92700	59800	162000	144000	269000	84700	277000	2000000	101000	378000	40100	65800	75200	2730000	66600	8960000	288000	502000	109000	132000	652000	1170000
EPX	EPX	564000	93800	164000	67700	128000	311000	114000	123000	48500	65600	171000	131000	142000	131000	175000	239000	691000	79800	955000	171000	179000	119000	336000	79100	149000	209000	156000
ERAP1	ERAP1	6180000	4970000	3780000	3390000	4960000	4130000	3030000	5840000	4580000	1730000	7230000	2490000	1650000	6870000	4720000	3780000	3860000	2020000	4080000	7970000	4070000	1990000	2440000	2280000	1450000	1920000	5010000
ERAP2	ERAP2	347000	870000	137000	90100	251000	176000	196000	441000	136000	202000	144000	326000	863000	743000	126000	260000	112000	120000	708000	152000	56100	145000	159000	137000	211000	268000	901000
ERBB3	ERBB3	326000	134000	75800	335000	138000	200000	177000	60400	138000	455000	134000	135000	135000	128000	104000	75100	157000	86400	292000	99200	103000	53900	58700	103000	124000	131000	75300
ERBIN	ERBIN	9420000	9760000	8990000	10200000	9520000	7110000	7680000	7560000	7800000	14300000	8870000	9940000	10200000	11100000	11700000	7150000	9530000	9020000	11400000	8480000	10600000	14500000	11200000	10700000	9830000	9420000	10700000
ERC1	ERC1	2330000	1460000	85300	2020000	1900000	2080000	76300	1910000	1350000	1560000	1470000	1740000	120000	2010000	1470000	1740000	1920000	2540000	2610000	2560000	78900	1890000	1110000	132000	3510000	1550000	2380000
ERCC2	ERCC2	6100000	114000	87700	2620000	131000	105000	191000	176000	85000	240000	254000	81100	58800	254000	236000	594000	98600	395000	1030000	215000	181000	663000	57100	74300	180000	112000	1350000
ERCC5	ERCC5	112000	157000	122000	118000	998000	48500	122000	133000	129000	156000	85600	98500	243000	91800	139000	102000	156000	207000	237000	48900	313000	210000	96000	210000	129000	44500	368000
ERGIC1	ERGIC1	2970000	1860000	1890000	984000	1980000	5880000	1640000	3260000	1490000	537000	2580000	1350000	1680000	3310000	969000	2660000	2280000	79200	1920000	2720000	2940000	183000	2080000	68800	297000	1450000	2480000
ERGIC2	ERGIC2	74000	163000	76300	80000	65900	192000	138000	50700	255000	74400	87800	240000	206000	128000	162000	68200	100000	94500	139000	104000	110000	118000	63400	158000	117000	133000	213000
ERGIC3	ERGIC3	577000	608000	796000	169000	604000	733000	133000	758000	155000	708000	739000	772000	480000	563000	173000	518000	715000	156000	66500	729000	500000	150000	94200	117000	113000	444000	635000
ERLEC1	ERLEC1	303000	671000	545000	50500	297000	429000	131000	641000	111000	94200	321000	533000	83800	71700	232000	328000	433000	153000	237000	351000	188000	222000	183000	102000	74600	293000	317000
ERLIN1	ERLIN1	878000	1300000	453000	181000	927000	2340000	246000	1380000	120000	88700	1060000	581000	381000	1100000	580000	1250000	1190000	372000	415000	1620000	468000	202000	900000	251000	74300	682000	1260000
ERLIN2	ERLIN2	2050000	2470000	1050000	489000	2190000	3860000	914000	2350000	534000	106000	2590000	1690000	1110000	2360000	768000	2590000	2750000	1350000	1870000	2740000	1060000	894000	1280000	1910000	177000	1170000	2620000
ERMAP	ERMAP	13000000	18900000	27200000	21000000	13700000	14400000	21800000	6590000	8260000	7600000	1510000	21600000	19700000	12200000	21700000	2550000	12200000	16500000	18900000	6780000	28700000	8830000	15700000	13400000	30000000	17500000	11200000
ERMP1	ERMP1	819000	613000	102000	156000	504000	1940000	132000	979000	195000	165000	747000	442000	336000	135000	178000	716000	876000	128000	94500	391000	181000	146000	130000	59800	167000	399000	971000
ERO1B	ERO1B	563000	81900	215000	103000	93000	131000	100000	354000	149000	128000	473000	254000	112000	141000	399000	463000	395000	97400	168000	716000	152000	81200	275000	119000	65300	260000	217000
ERP29	ERP29	11900000	12300000	8310000	5370000	13300000	12800000	7440000	16600000	5280000	3150000	12600000	10400000	4470000	10800000	8230000	14500000	16000000	3200000	7590000	13600000	6910000	4070000	6240000	3700000	2690000	10300000	12700000
ERP44	ERP44	11800000	9860000	6510000	4600000	9900000	9820000	5950000	11400000	5260000	3510000	5560000	6450000	3570000	8060000	6860000	11300000	9370000	2570000	7170000	8000000	7380000	2810000	4450000	3970000	2430000	6120000	9630000
ESAM	ESAM	18800000	14300000	9860000	17000000	19100000	13200000	11400000	16700000	14700000	29200000	27600000	11000000	11700000	19600000	38200000	18100000	17900000	13000000	17800000	11600000	24700000	35800000	13700000	21000000	25400000	10500000	20600000
ESD	ESD	14700000	12000000	10400000	8700000	15000000	7350000	8320000	10500000	11500000	10600000	9230000	10300000	7010000	12700000	11300000	11000000	7460000	7210000	11200000	9530000	10300000	8720000	9990000	7030000	11100000	8530000	9810000
ESYT1	ESYT1	8010000	5610000	4160000	4240000	7370000	7660000	4750000	8780000	5330000	2190000	5770000	4960000	2480000	7060000	3310000	10500000	7860000	2910000	4570000	9690000	4260000	2520000	4300000	3310000	2990000	6060000	7490000
ESYT2	ESYT2	4050000	2850000	2630000	2050000	3010000	5390000	1790000	3500000	6830000	716000	3160000	2010000	1620000	3570000	1580000	4480000	3570000	1970000	2030000	5390000	1840000	933000	2060000	1830000	3910000	2780000	4770000
ESYT3	ESYT3	104000	107000	191000	70700	41100	331000	343000	163000	67500	85900	51200	105000	134000	245000	148000	158000	192000	99200	371000	109000	123000	90400	246000	85400	264000	109000	169000
ETF1	ETF1	7180000	7860000	5280000	4890000	8320000	3320000	3780000	7350000	8830000	5410000	8600000	8450000	4490000	6560000	8090000	6440000	5840000	3240000	5550000	6880000	5750000	8360000	7680000	4530000	6940000	4690000	4800000
ETFA	ETFA	6830000	7210000	1840000	4240000	6730000	8360000	4750000	8700000	2540000	1200000	6660000	3960000	1110000	5090000	2110000	7250000	5700000	9310000	4220000	8330000	3910000	1870000	5370000	3150000	14700000	2800000	9200000
ETFB	ETFB	3020000	9640000	2550000	2130000	4340000	8900000	3030000	7650000	201000	1810000	8030000	2870000	1310000	3990000	970000	5830000	3760000	1320000	3520000	9850000	1970000	150000	1930000	606000	924000	1780000	3940000
ETFDH	ETFDH	677000	685000	94400	162000	455000	1230000	138000	909000	155000	93000	561000	802000	165000	201000	150000	898000	775000	266000	132000	889000	138000	88500	151000	246000	177000	163000	326000
ETHE1	ETHE1	4200000	4830000	1260000	1230000	3690000	3100000	2810000	5510000	609000	1060000	3860000	2630000	1200000	2540000	1790000	4610000	3610000	1890000	3690000	4150000	80100	1910000	2300000	46300	108000	1410000	3020000
EVI2A	EVI2A	94700	131000	315000	458000	246000	66500	649000	149000	69100	172000	73900	109000	111000	103000	312000	196000	343000	500000	40200	197000	83500	212000	333000	88800	301000	185000	383000
EVI2B	EVI2B	11800000	11300000	11400000	27300000	9350000	4260000	25400000	9340000	2930000	26800000	7510000	6770000	9620000	10100000	17000000	2290000	30900000	17000000	37100000	11800000	8050000	15700000	15400000	21600000	27800000	11000000	27000000
EVL	EVL	921000	1010000	708000	1150000	450000	655000	606000	441000	164000	385000	583000	375000	1170000	762000	703000	348000	1140000	1170000	1410000	1150000	898000	751000	2580000	1090000	726000	2510000	980000
EWSR1	EWSR1	122000	497000	164000	167000	1170000	83300	5660000	611000	204000	1090000	136000	422000	30100	69000	651000	217000	1270000	99700	650000	227000	1790000	164000	62600	592000	554000	132000	697000
EXOC1	EXOC1	3100000	3040000	1780000	2300000	3260000	2140000	2560000	3110000	3260000	3040000	2810000	3250000	1650000	2880000	3340000	2210000	2990000	2270000	3060000	2720000	2930000	2910000	3110000	2080000	3400000	2120000	2560000
EXOC2	EXOC2	1980000	2310000	1250000	1390000	1960000	1400000	752000	2400000	2370000	2190000	2580000	2520000	937000	1760000	2480000	1710000	2210000	1460000	2240000	1820000	1990000	1980000	2150000	1720000	2220000	1190000	1580000
EXOC3	EXOC3	2280000	2740000	1390000	1870000	2110000	2180000	1510000	2630000	2180000	2840000	2610000	2870000	1440000	1960000	3220000	1800000	2620000	1630000	2860000	2160000	2140000	2460000	1950000	1610000	2520000	1660000	2240000
EXOC3L2	EXOC3L2	3310000	3960000	2200000	2550000	3730000	846000	1690000	3430000	2780000	3130000	3070000	5150000	2690000	3430000	3330000	1620000	2510000	2220000	2270000	2320000	2630000	5250000	3000000	3680000	2540000	1580000	2230000
EXOC3L4	EXOC3L4	5340000	1880000	2320000	4190000	3850000	1970000	2840000	4650000	4490000	5070000	5740000	4320000	3150000	3130000	3490000	3540000	2900000	3280000	2330000	5050000	4900000	7100000	5030000	5410000	5640000	2590000	3530000
EXOC4	EXOC4	3780000	4090000	2110000	2760000	3230000	2160000	2700000	3980000	4150000	3520000	3770000	4110000	2600000	3350000	4520000	3080000	3990000	2670000	4090000	2950000	3730000	3390000	3350000	2680000	4450000	2260000	3950000
EXOC5	EXOC5	1830000	2310000	1250000	2000000	1900000	1310000	1810000	2300000	2520000	2030000	1650000	2000000	1230000	2000000	1990000	1470000	1990000	1460000	1600000	1700000	1670000	2210000	2060000	1210000	1930000	1330000	1400000
EXOC6	EXOC6	1250000	1390000	1020000	1130000	1150000	857000	749000	966000	1470000	1420000	1250000	1220000	96200	1010000	1210000	750000	1660000	1300000	1370000	781000	1250000	1280000	1080000	766000	1340000	84700	1080000
EXOC6B	EXOC6B	1420000	1060000	91400	1330000	794000	2370000	105000	1340000	1130000	1130000	1310000	1170000	58100	1020000	1040000	1020000	1010000	757000	1130000	1140000	97300	1310000	1310000	247000	1120000	605000	1530000
EXOC7	EXOC7	3850000	3460000	1760000	3040000	3380000	2150000	2430000	3370000	3940000	4160000	3120000	3910000	2120000	3010000	4390000	2400000	3540000	3490000	4100000	3010000	3160000	4030000	4350000	2990000	4070000	2410000	3420000
EXOC8	EXOC8	4020000	3550000	2070000	2950000	3240000	2120000	5340000	2870000	2770000	3480000	2670000	2980000	2020000	3310000	3220000	3110000	3320000	2710000	3510000	2330000	3720000	3060000	3260000	4980000	4070000	3460000	3470000
EXOSC4	EXOSC4	115000	80100	108000	322000	144000	243000	140000	44300	67400	197000	130000	161000	68300	121000	201000	103000	149000	87500	62800	123000	69400	67900	88000	53700	384000	72100	106000
EXOSC8	EXOSC8	207000	616000	174000	191000	82400	124000	78200	264000	334000	55400	368000	405000	91800	68200	340000	139000	483000	205000	54000	134000	152000	57400	97400	164000	389000	110000	140000
EXTL2	EXTL2	1080000	186000	1370000	4480000	2020000	10200000	6590000	323000	2760000	1620000	170000	99200	85400	4220000	592000	15300000	12200000	1770000	108000	1310000	181000	84800	10200000	44600000	2790000	832000	2020000
EZR	EZR	13100000	49600000	26300000	27500000	17700000	19800000	32400000	22700000	7860000	10800000	8640000	17300000	38600000	25700000	29300000	7880000	22900000	58300000	58600000	24500000	22600000	17900000	38600000	29100000	19400000	44600000	38900000
F10	F10	3460000	4010000	5340000	2700000	1810000	2490000	1400000	2190000	168000	1950000	2730000	2860000	2220000	3020000	1640000	521000	1460000	1860000	1430000	2630000	1850000	3630000	1710000	1820000	1540000	9360000	1090000
F11	F11	4190000	13000000	2330000	16900000	4390000	4120000	5530000	1440000	2070000	4060000	343000	1630000	11500000	9380000	1920000	1550000	1880000	11000000	7690000	1780000	4490000	3800000	8670000	12300000	1700000	4550000	3580000
F11R	F11R	82700000	68800000	65800000	99600000	103000000	39800000	67100000	80000000	106000000	160000000	101000000	109000000	85000000	94800000	113000000	60700000	93900000	59300000	87200000	97400000	107000000	179000000	93100000	135000000	137000000	96600000	102000000
F12	F12	7700000	9890000	6850000	3890000	5320000	5250000	11700000	3110000	2090000	6510000	1210000	2670000	4140000	7300000	3960000	7230000	3000000	4330000	4530000	4090000	1160000	5430000	1970000	3850000	1980000	3680000	3790000
F13A1	F13A1	286000000	297000000	181000000	161000000	318000000	118000000	158000000	390000000	454000000	333000000	374000000	435000000	190000000	348000000	323000000	401000000	244000000	84300000	147000000	332000000	337000000	381000000	222000000	179000000	219000000	326000000	151000000
F13B	F13B	1460000	3580000	6090000	3870000	5520000	4440000	5020000	1160000	23600000	11300000	728000	871000	22000000	8160000	609000	4540000	2160000	2530000	1310000	1460000	10500000	2320000	6960000	8450000	9550000	89100000	4450000
F2	F2	33400000	15200000	53000000	25500000	16800000	27500000	24900000	15200000	11400000	21500000	7210000	11400000	20200000	33600000	11400000	15100000	21100000	19400000	24800000	16100000	22300000	22400000	11900000	19800000	22000000	52400000	19800000
F2R	F2R	256000	406000	247000	330000	303000	218000	234000	226000	571000	380000	257000	282000	129000	342000	220000	304000	270000	239000	202000	489000	568000	515000	1120000	2540000	252000	305000	243000
F2RL3	F2RL3	2220000	1570000	1390000	4220000	2450000	145000	3780000	1750000	5010000	6190000	3080000	1680000	1390000	2730000	1610000	2820000	1940000	3060000	2450000	6450000	4560000	6050000	3850000	14600000	2610000	1940000	2660000
F5	F5	111000000	72300000	105000000	73800000	55900000	73400000	57500000	100000000	65600000	85900000	45700000	50800000	56200000	84900000	40900000	98300000	47700000	91500000	30700000	65600000	101000000	105000000	52100000	81400000	45900000	158000000	71600000
F7	F7	323000	1030000	2850000	1030000	49900	71300	54100	841000	117000	898000	267000	346000	116000	261000	345000	97800	455000	132000	113000	418000	689000	1030000	158000	158000	103000	872000	818000
F8	F8	886000	388000	589000	508000	207000	110000	100000	348000	781000	332000	382000	404000	716000	1110000	424000	485000	209000	62200	81200	518000	1410000	1060000	113000	100000	133000	1200000	133000
F8A1	F8A1	369000	46800	155000	115000	97400	96400	3840000	83200	297000	64500	658000	53200	79500	298000	75500	120000	160000	91400	110000	733000	895000	101000	334000	174000	2770000	497000	95800
F9	F9	1060000	603000	3490000	658000	793000	58200	1370000	815000	1030000	834000	163000	1370000	1040000	1470000	678000	646000	1800000	352000	59300	701000	733000	1480000	1130000	150000	2900000	1810000	580000
FABP1	FABP1	1310000	2890000	2310000	168000	93700	1440000	1870000	1210000	707000	1050000	116000	1670000	6500000	938000	672000	635000	1090000	2990000	1320000	2490000	1960000	1590000	2120000	144000	121000	1530000	2060000
FABP3	FABP3	124000	39600	204000	167000	82400	71600	141000	59600	157000	153000	93400	8930	32300	94700	20800	54700	160000	47800	233000	26900	183000	12100	60000	12000	75900	66900	56500
FABP4	FABP4	21100000	13100000	25400000	46300000	13300000	13800000	18100000	10600000	7900000	6720000	5760000	4480000	36300000	10800000	6110000	6890000	12200000	53300000	27100000	12600000	23500000	15200000	19100000	35800000	14800000	26000000	34200000
FABP5	FABP5	7870000	7560000	17900000	18600000	6670000	5270000	11200000	6240000	4450000	4790000	4420000	4850000	9310000	9030000	7910000	4620000	5530000	14700000	9240000	6070000	7080000	7370000	11700000	14900000	6810000	15000000	11000000
FADD	FADD	740000	1590000	482000	3000000	999000	118000	6600000	1410000	1550000	854000	1410000	1270000	89300	1630000	581000	1440000	1200000	3340000	3160000	892000	96000	1330000	901000	395000	2420000	557000	7250000
FAF1	FAF1	1320000	1420000	2250000	128000	1240000	1820000	200000	1720000	1430000	1530000	1260000	1300000	1720000	1740000	1400000	580000	1670000	109000	2470000	1190000	1520000	1260000	78700	122000	1670000	1360000	2690000
FAF2	FAF2	81200	750000	143000	237000	2040000	971000	217000	1000000	86600	45800	647000	384000	81600	110000	561000	1070000	823000	131000	216000	1870000	103000	139000	63400	194000	46500	867000	521000
FAH	FAH	5560000	12500000	3950000	3910000	6930000	1760000	7170000	6120000	10500000	7810000	6430000	11700000	5590000	4800000	9090000	7240000	5860000	1640000	4840000	6460000	5160000	7020000	6040000	3010000	7940000	4390000	3670000
FAHD1	FAHD1	141000	594000	188000	163000	370000	72100	231000	481000	124000	74800	499000	48700	103000	147000	41300	487000	289000	238000	142000	824000	205000	70100	144000	75800	162000	136000	101000
FAHD2A	FAHD2A	356000	709000	117000	278000	452000	193000	85800	673000	163000	126000	556000	437000	163000	125000	347000	528000	381000	225000	109000	612000	387000	118000	218000	65100	368000	231000	559000
FAM107B	FAM107B	299000	1140000	509000	881000	606000	672000	805000	702000	435000	167000	686000	521000	657000	625000	463000	647000	1020000	780000	1590000	1460000	788000	453000	988000	541000	598000	1110000	1290000
FAM114A2	FAM114A2	1330000	1390000	1730000	1120000	1320000	2800000	1550000	1700000	1380000	960000	1370000	2250000	1350000	1160000	1580000	1720000	2530000	1500000	1610000	1800000	1410000	1250000	1230000	1090000	1650000	1850000	1580000
FAM120A	FAM120A	871000	1220000	672000	506000	765000	1070000	903000	1110000	1490000	866000	1480000	1300000	511000	1240000	1210000	1210000	1330000	597000	1240000	1480000	1030000	921000	778000	1330000	1080000	1740000	1390000
FAM120B	FAM120B	511000	972000	63300	135000	511000	888000	182000	737000	656000	636000	633000	744000	115000	105000	756000	157000	687000	153000	233000	1010000	109000	153000	218000	104000	74000	164000	342000
FAM126A	FAM126A	1670000	1920000	1690000	2280000	1720000	1490000	1370000	1670000	1280000	1750000	2470000	1730000	1610000	1630000	1760000	1310000	1800000	2320000	1800000	1890000	2510000	1850000	2290000	1940000	1770000	1760000	1740000
FAM126B	FAM126B	238000	762000	681000	680000	410000	508000	860000	529000	472000	599000	465000	527000	1040000	731000	807000	230000	726000	1440000	2030000	516000	692000	749000	1340000	1050000	887000	663000	1010000
FAM136A	FAM136A	1110000	103000	119000	137000	125000	570000	92500	55900	888000	128000	1250000	103000	167000	84500	130000	173000	170000	68600	187000	933000	124000	99900	64100	148000	189000	383000	123000
FAM151A	FAM151A	76000	1850000	2070000	98600	162000	70300	123000	172000	675000	663000	133000	1340000	1420000	131000	104000	246000	316000	46300	171000	105000	1500000	117000	4190000	123000	75600	550000	3070000
FAM162A	FAM162A	854000	4470000	404000	215000	1470000	851000	1130000	2110000	286000	141000	4040000	894000	164000	1690000	264000	3510000	1330000	942000	957000	5080000	283000	131000	685000	117000	74200	446000	865000
FAM171A1	FAM171A1	114000	66900	217000	86600	112000	110000	78000	370000	154000	199000	170000	69800	67100	194000	193000	33700	122000	125000	251000	364000	83500	145000	233000	67100	122000	197000	400000
FAM177A1	FAM177A1	4640000	3610000	1500000	6940000	3380000	1100000	4870000	2820000	2240000	5920000	4050000	2100000	2240000	2700000	5180000	3250000	2800000	5750000	3650000	3220000	6090000	10000000	12800000	12800000	3220000	2760000	3910000
FAM184A	FAM184A	200000	48400	107000	131000	113000	79100	90100	191000	59300	136000	161000	331000	152000	136000	96500	145000	157000	101000	184000	459000	189000	100000	43600	64800	115000	214000	357000
FAM193A	FAM193A	88200	172000	84500	334000	58200	215000	54000	192000	120000	171000	123000	434000	94800	88200	204000	134000	129000	147000	44100	157000	89300	212000	188000	76000	115000	163000	88600
FAM219B	FAM219B	198000	165000	112000	334000	120000	200000	154000	151000	98700	144000	151000	24600	259000	119000	30900	116000	120000	63800	595000	185000	93400	103000	320000	124000	48300	51400	61600
FAM234A	FAM234A	2400000	2770000	2270000	2940000	3220000	2540000	4420000	2410000	2210000	1800000	2080000	2370000	2560000	2130000	2560000	2310000	2430000	1790000	2870000	2390000	3460000	3140000	2600000	3160000	2410000	2170000	3650000
FAM234B	FAM234B	1010000	977000	698000	1130000	1080000	37900	1240000	488000	597000	618000	199000	1400000	1830000	964000	2190000	74600	926000	1060000	1440000	536000	2530000	792000	1330000	1100000	2720000	1200000	1240000
FAM3C	FAM3C	424000	1600000	270000	103000	765000	841000	190000	1470000	1250000	75700	419000	633000	64000	440000	470000	690000	445000	194000	643000	1040000	373000	175000	220000	135000	308000	159000	585000
FAM78A	FAM78A	54500	159000	127000	86300	225000	132000	113000	210000	543000	48200	196000	562000	74100	199000	304000	55000	325000	178000	183000	101000	122000	436000	482000	161000	516000	569000	134000
FAM91A1	FAM91A1	806000	183000	75500	192000	729000	324000	136000	423000	513000	446000	489000	277000	183000	192000	514000	882000	326000	150000	108000	765000	136000	108000	678000	108000	793000	164000	609000
FAM98A	FAM98A	680000	1250000	661000	553000	1050000	831000	863000	1110000	1120000	613000	1110000	1220000	911000	993000	972000	905000	1040000	1120000	1010000	1310000	1170000	877000	846000	87100	1040000	1010000	1020000
FAM98C	FAM98C	138000	115000	209000	163000	129000	119000	116000	65400	76000	90700	80900	77300	216000	117000	77900	132000	83900	248000	73100	137000	187000	86700	99100	126000	160000	243000	50200
FAM9C	FAM9C	141000	89500	63900	114000	54600	3800000	155000	179000	1310000	138000	137000	138000	9150000	129000	277000	111000	51100	1490000	4210000	99400	96100	77900	2280000	1230000	138000	520000	6750000
FAP	FAP	156000	172000	152000	116000	68000	156000	99000	80200	42500	102000	196000	125000	60500	116000	131000	155000	120000	92500	70700	307000	197000	81200	2340000	161000	101000	97200	73800
FAR1	FAR1	187000	190000	77600	190000	82100	130000	89400	195000	79700	240000	51400	385000	93100	119000	166000	68100	119000	113000	199000	103000	129000	68700	288000	96900	220000	214000	96000
FARP1	FARP1	961000	1910000	2480000	3500000	1070000	2760000	1740000	2130000	110000	1210000	890000	914000	3560000	2050000	1530000	1200000	1830000	8180000	4710000	1320000	2110000	2300000	3620000	5150000	1910000	5350000	4190000
FARP2	FARP2	8600000	5200000	115000	2440000	5830000	6020000	91700	7350000	42200	73300	5080000	4330000	1350000	5990000	2150000	6450000	5430000	4570000	2980000	4980000	2790000	134000	2490000	2650000	170000	1880000	4660000
FARSA	FARSA	1560000	2190000	1140000	1270000	1440000	941000	167000	1680000	1070000	1410000	1700000	1420000	196000	1050000	2130000	1200000	1400000	83000	1350000	1630000	1190000	1200000	1440000	995000	1340000	1380000	1890000
FARSB	FARSB	3220000	4240000	1900000	2540000	3780000	1770000	1770000	3380000	2010000	3820000	3700000	2420000	1640000	2370000	3750000	2560000	3650000	1790000	2670000	3520000	2480000	2620000	2670000	1620000	2180000	2450000	2240000
FAS	FAS	2590000	3610000	4350000	3900000	3600000	2080000	4810000	2310000	1410000	3290000	953000	2540000	4480000	3150000	4910000	711000	3060000	2770000	4930000	2120000	4560000	4310000	3570000	5220000	8180000	4670000	4070000
FASN	FASN	5770000	8690000	7080000	6600000	13400000	3680000	8520000	7250000	8480000	21800000	7460000	10000000	8380000	7080000	8040000	7370000	6610000	3730000	22200000	7130000	10600000	10100000	12200000	12000000	9570000	4960000	5080000
FASTKD5	FASTKD5	598000	910000	158000	80800	535000	1020000	150000	648000	133000	109000	833000	561000	60500	402000	431000	855000	478000	224000	268000	849000	83800	108000	521000	67300	212000	151000	362000
FAT1	FAT1	55900	898000	349000	1440000	257000	295000	1580000	483000	297000	538000	132000	494000	325000	294000	377000	1210000	218000	2430000	659000	202000	811000	764000	780000	1290000	519000	163000	623000
FAT4	FAT4	148000	714000	657000	1730000	53500	159000	736000	514000	140000	453000	165000	135000	882000	283000	421000	1260000	340000	1290000	159000	276000	956000	753000	950000	779000	467000	1000000	970000
FAU	FAU	294000	1340000	1070000	91900	55400	856000	87700	346000	125000	121000	354000	794000	1130000	620000	1140000	97500	547000	649000	1240000	158000	69400	622000	892000	384000	50900	1450000	1350000
FBLN1	FBLN1	3160000	3180000	10100000	22900000	3070000	4410000	22500000	4760000	45100000	3920000	1850000	1920000	14500000	10200000	1330000	6090000	3240000	6680000	7150000	961000	6630000	6180000	14300000	38300000	4840000	8550000	7140000
FBLN5	FBLN5	658000	1440000	2820000	497000	400000	85900	1480000	1630000	164000	864000	532000	632000	893000	653000	295000	911000	736000	167000	108000	377000	690000	461000	83700	98800	177000	96500	535000
FBLN7	FBLN7	157000	133000	261000	644000	77700	206000	2190000	149000	240000	126000	229000	110000	204000	69700	120000	2360000	434000	271000	92600	150000	96800	407000	398000	185000	104000	164000	154000
FBN1	FBN1	690000	2450000	6370000	7170000	1030000	3860000	5400000	732000	1250000	725000	372000	1790000	15500000	3300000	482000	2520000	178000	2280000	1420000	747000	2190000	1400000	6200000	8160000	1160000	2590000	1390000
FBP1	FBP1	762000	1160000	645000	2710000	925000	92700	1740000	890000	1060000	1110000	675000	444000	1880000	1060000	1430000	1050000	2390000	1580000	2940000	473000	1130000	997000	2540000	2090000	1270000	5360000	1760000
FBP2	FBP2	106000	1740000	285000	3330000	1370000	1100000	2280000	144000	104000	116000	83800	527000	62700	148000	1200000	79400	1760000	1340000	1640000	115000	1170000	42500	1880000	92000	502000	1110000	1360000
FBXL20	FBXL20	1950000	1190000	1040000	1220000	1170000	112000	1880000	912000	1250000	1190000	783000	1410000	1010000	1480000	1700000	978000	978000	711000	1710000	537000	1580000	1080000	1300000	1170000	1590000	2010000	599000
FBXO22	FBXO22	216000	768000	127000	133000	118000	77100	103000	641000	252000	136000	1030000	89700	53700	77900	635000	269000	110000	85600	66000	71900	117000	353000	134000	82100	279000	141000	188000
FBXO3	FBXO3	178000	293000	103000	298000	97300	169000	182000	337000	348000	164000	367000	387000	80200	130000	450000	111000	330000	214000	79200	380000	84300	87000	90300	248000	81900	208000	171000
FBXO30	FBXO30	123000	58100	168000	135000	76000	72700	159000	39500	293000	106000	188000	112000	219000	164000	84400	236000	45000	118000	75300	253000	108000	94700	84400	60900	100000	137000	88400
FBXO4	FBXO4	199000	199000	101000	190000	112000	184000	107000	273000	281000	243000	241000	224000	136000	146000	247000	114000	177000	91900	81600	209000	112000	183000	42300	73700	68700	189000	151000
FBXO7	FBXO7	179000	599000	3490000	104000	708000	209000	299000	272000	528000	196000	320000	478000	783000	90700	250000	246000	689000	69100	104000	244000	117000	113000	181000	203000	61500	788000	634000
FCAR	FCAR	6510000	9340000	11000000	9700000	6670000	1410000	15000000	6100000	2050000	22000000	5240000	5440000	5370000	4390000	11300000	983000	12200000	6580000	18000000	6640000	3420000	11900000	7850000	11700000	9800000	4470000	11600000
FCER1G	FCER1G	66800000	49300000	52200000	94800000	92700000	32400000	86500000	59700000	125000000	130000000	114000000	54500000	51400000	68600000	40900000	44400000	66700000	47900000	92800000	247000000	80600000	93400000	75900000	222000000	121000000	67100000	59400000
FCGBP	FCGBP	3300000	66500000	44200000	79700000	21800000	1160000	58700000	6790000	83500000	14600000	1100000	11600000	141000000	222000000	2410000	9880000	1840000	72200000	18500000	6820000	23500000	9890000	67700000	38000000	78700000	26000000	48500000
FCGR1A	FCGR1A	81400	2260000	2470000	1410000	1240000	103000	2020000	2220000	98900	1580000	1520000	1610000	4140000	1930000	3050000	265000	1800000	938000	2750000	1080000	1100000	1610000	995000	985000	968000	1120000	763000
FCGR2A	FCGR2A	21600000	35700000	27900000	27600000	33600000	12000000	36600000	20400000	49800000	44300000	24600000	52600000	27400000	39000000	66000000	14100000	34900000	28800000	38000000	33400000	73200000	52700000	50800000	56500000	55300000	29900000	24300000
FCGR2B	FCGR2B	332000	866000	915000	477000	142000	1160000	59300	487000	4210000	63500	271000	325000	630000	354000	349000	4060000	540000	1830000	933000	927000	116000	416000	1290000	1520000	935000	1070000	430000
FCGR3A	FCGR3A	1380000	21100000	80200000	95700000	28000000	626000	54000000	31200000	15300000	3810000	15000000	32200000	14900000	21900000	16300000	7020000	7400000	9510000	33400000	26500000	20100000	27900000	48600000	18700000	17500000	25900000	4610000
FCGR3B	FCGR3B	22200000	9850000	29100000	26600000	19500000	5810000	52400000	13200000	8550000	60200000	12800000	8660000	11700000	24200000	27900000	5070000	42800000	34400000	23700000	12100000	23300000	36900000	31800000	45500000	27500000	13600000	26600000
FCGRT	FCGRT	724000	739000	787000	2230000	1640000	179000	1840000	491000	666000	1080000	315000	1290000	1640000	1530000	1410000	334000	883000	840000	658000	639000	1840000	655000	1680000	1470000	965000	988000	1610000
FCHO2	FCHO2	88000	538000	1930000	589000	122000	1120000	91000	210000	183000	83500	81400	118000	939000	139000	125000	334000	631000	365000	702000	448000	136000	180000	322000	160000	486000	129000	459000
FCHSD1	FCHSD1	159000	160000	168000	84600	319000	211000	215000	86100	34700	119000	139000	194000	120000	261000	234000	104000	159000	130000	310000	136000	140000	160000	174000	142000	147000	108000	79800
FCN1	FCN1	122000	237000	4330000	13000000	3980000	2940000	4390000	4420000	3230000	11800000	1340000	200000	54100000	24000000	1460000	5040000	921000	213000000	102000000	1820000	20900000	95000000	33300000	68900000	5190000	6380000	4350000
FCN2	FCN2	25100000	99500000	141000000	45200000	26300000	38400000	2410000000	17400000	211000000	57600000	10200000	19100000	179000000	106000000	8870000	340000000	11300000	95700000	83900000	4270000	190000000	25300000	740000000	205000000	245000000	25200000	112000000
FCN3	FCN3	4190000000	5670000000	15900000000	6200000000	969000000	1960000000	3160000000	1100000000	254000000	2960000000	562000000	773000000	16400000000	7520000000	219000000	2210000000	1360000000	4930000000	8420000000	204000000	2760000000	1210000000	1520000000	4560000000	1850000000	2670000000	4200000000
FCSK	FCSK	254000	123000	609000	135000	203000	790000	186000	161000	96500	181000	118000	149000	173000	161000	124000	251000	281000	77900	158000	105000	114000	93100	132000	143000	117000	824000	135000
FDPS	FDPS	10400000	11900000	3760000	6330000	9470000	6540000	6300000	9200000	9600000	9440000	11000000	12000000	5830000	9310000	11500000	10100000	8940000	5290000	9080000	9120000	7970000	9170000	8960000	5780000	10700000	4790000	8080000
FDXR	FDXR	2430000	2520000	291000	160000	1090000	776000	73600	1670000	254000	610000	1270000	721000	82600	1090000	583000	1390000	1810000	71800	1350000	2270000	217000	1190000	890000	1560000	129000	623000	1480000
FECH	FECH	468000	898000	738000	72000	687000	2620000	138000	813000	155000	380000	570000	504000	665000	460000	668000	652000	950000	294000	597000	954000	92700	165000	80400	109000	219000	820000	1260000
FEN1	FEN1	352000	1250000	1180000	2650000	853000	408000	9210000	305000	773000	851000	332000	655000	1040000	3300000	578000	2450000	1460000	1450000	1560000	425000	1560000	1040000	3520000	4030000	541000	1870000	944000
FER	FER	729000	580000	706000	292000	558000	352000	148000	706000	803000	433000	792000	570000	207000	680000	700000	578000	606000	88300	143000	663000	354000	943000	653000	145000	610000	428000	691000
FERMT1	FERMT1	97400	43100	189000	140000	192000	147000	42000	63000	743000	69700	85800	579000	85200	263000	48700	124000	326000	101000	124000	64200	156000	675000	64600	107000	181000	159000	64500
FERMT2	FERMT2	2390000	1190000	1390000	1840000	1530000	198000	1580000	1770000	2940000	1250000	1250000	3420000	1980000	2620000	1550000	1190000	1490000	2800000	2190000	1620000	2060000	4460000	1490000	1310000	2420000	1330000	2160000
FERMT3	FERMT3	449000000	239000000	259000000	288000000	378000000	82200000	229000000	392000000	411000000	445000000	533000000	482000000	225000000	371000000	361000000	404000000	350000000	181000000	201000000	282000000	353000000	389000000	289000000	280000000	239000000	151000000	201000000
FES	FES	2490000	2150000	1520000	2220000	2390000	1400000	2930000	2930000	2090000	2590000	1710000	2520000	1890000	3130000	2590000	2140000	2380000	1830000	3310000	1990000	2560000	2880000	1810000	2840000	3220000	1800000	2480000
FETUB	FETUB	3370000	3410000	13000000	4700000	1640000	2530000	7380000	3520000	1400000	2440000	1150000	708000	2330000	1400000	1210000	1500000	1410000	3650000	3920000	2240000	3060000	5410000	4040000	900000	750000	6660000	3510000
FEZ2	FEZ2	156000	424000	143000	113000	243000	197000	104000	90400	121000	195000	138000	29700	72000	150000	123000	240000	324000	53500	204000	237000	247000	199000	143000	112000	105000	80400	111000
FFAR2	FFAR2	181000	140000	134000	82200	94400	162000	148000	1080000	114000	970000	469000	1530000	57200	78400	1230000	181000	1350000	121000	1030000	590000	120000	1230000	120000	111000	240000	128000	85900
FGA	FGA	383000000	432000000	314000000	237000000	350000000	357000000	311000000	439000000	141000000	143000000	152000000	224000000	252000000	370000000	112000000	498000000	383000000	506000000	235000000	500000000	221000000	388000000	256000000	209000000	121000000	529000000	235000000
FGB	FGB	717000000	557000000	484000000	389000000	668000000	450000000	583000000	639000000	213000000	242000000	216000000	300000000	473000000	621000000	147000000	731000000	568000000	540000000	531000000	699000000	432000000	437000000	428000000	291000000	173000000	750000000	397000000
FGD3	FGD3	3380000	2560000	1660000	4440000	3500000	2550000	3530000	2460000	2010000	4970000	2360000	1940000	1760000	2740000	2860000	2540000	4850000	3260000	4610000	1730000	2610000	2000000	3700000	2900000	4920000	2300000	4860000
FGD4	FGD4	2260000	1360000	1510000	1940000	2180000	1210000	1100000	1280000	1260000	1720000	1750000	1700000	864000	2290000	1650000	1490000	1910000	1760000	2070000	1900000	1310000	1570000	1840000	1590000	1490000	1270000	1730000
FGD5	FGD5	682000	1230000	1730000	1780000	442000	1230000	1140000	1050000	469000	472000	441000	535000	2060000	969000	964000	150000	740000	2190000	1460000	795000	1340000	872000	1220000	1200000	920000	1590000	1640000
FGFR1OP2	FGFR1OP2	1510000	1500000	996000	1250000	1850000	2230000	1100000	2060000	1160000	185000	1550000	1100000	95300	1880000	939000	2920000	2210000	855000	1730000	2840000	1630000	1000000	1010000	102000	1060000	1270000	2370000
FGG	FGG	375000000	358000000	295000000	231000000	341000000	335000000	271000000	341000000	133000000	107000000	144000000	171000000	245000000	334000000	86200000	413000000	288000000	388000000	277000000	387000000	207000000	303000000	268000000	194000000	84900000	425000000	207000000
FGL1	FGL1	71800	682000	2970000	74800	35100	146000	11400000	789000	137000	270000	145000	1220000	49100	855000	89800	487000	509000	1370000	68800	372000	88400	1060000	69400	1060000	179000	1310000	211000
FGL2	FGL2	57600	854000	56000	1100000	313000	123000	1690000	340000	152000	117000	342000	258000	1750000	935000	457000	592000	575000	1470000	1630000	116000	894000	794000	1950000	1190000	1640000	618000	680000
FGR	FGR	11100000	11700000	11700000	20100000	10100000	3140000	20600000	10500000	4500000	21200000	8640000	6750000	11300000	10600000	16500000	3230000	24800000	12000000	24700000	8460000	9920000	14900000	12200000	22200000	10300000	8730000	16300000
FH	FH	7680000	12800000	7070000	3750000	8780000	10700000	5080000	11300000	2300000	3020000	8560000	7650000	4540000	6390000	4140000	9210000	8780000	2770000	5230000	9340000	4320000	2890000	4380000	2960000	2890000	7040000	6660000
FHIP2A	FHIP2A	1730000	1680000	912000	940000	1390000	1690000	669000	1750000	2560000	1510000	2790000	2040000	1190000	1690000	1910000	2490000	1660000	2030000	2260000	2290000	1680000	1910000	1320000	1240000	1540000	1250000	1570000
FHL1	FHL1	44300000	14600000	15300000	19000000	57200000	24200000	33900000	35400000	28100000	36900000	28300000	30300000	16000000	48900000	18800000	38100000	35100000	15000000	18300000	32600000	32200000	32100000	32400000	24300000	48200000	27200000	24800000
FHL2	FHL2	2690000	2380000	1080000	820000	2050000	2040000	1250000	2080000	1540000	1480000	2310000	2460000	1300000	2120000	1580000	2110000	1630000	980000	2030000	1980000	1600000	3210000	2680000	167000	1800000	1050000	1850000
FHL3	FHL3	1280000	1530000	117000	1730000	669000	489000	595000	1510000	978000	996000	3590000	1600000	62100	120000	2100000	172000	4140000	98400	1330000	1070000	3230000	1160000	98700	172000	1060000	123000	1110000
FHOD1	FHOD1	9630000	8490000	5270000	5700000	10200000	7240000	6970000	10200000	8410000	6820000	10300000	8460000	4320000	9120000	7080000	12900000	10600000	4610000	5900000	11100000	8170000	6890000	7030000	5040000	5600000	7450000	9970000
FIBP	FIBP	1530000	1250000	1400000	1330000	1570000	184000	50900	1230000	1860000	1190000	1290000	1570000	1100000	1990000	1270000	1060000	1200000	795000	1350000	1200000	39900	2080000	1130000	2120000	2350000	1220000	885000
FIS1	FIS1	322000	1610000	427000	291000	759000	497000	613000	1210000	1700000	144000	2780000	743000	549000	782000	548000	837000	759000	211000	563000	2190000	524000	245000	606000	88900	944000	351000	438000
FKBP11	FKBP11	115000	376000	43200	269000	262000	58400	140000	230000	191000	106000	248000	279000	136000	189000	98800	251000	191000	252000	194000	434000	64400	71400	102000	121000	59100	177000	162000
FKBP15	FKBP15	835000	1350000	236000	406000	919000	1830000	396000	2010000	7930000	1560000	1100000	1770000	308000	2020000	1190000	1270000	1760000	1380000	1310000	1500000	1010000	1140000	1710000	787000	1760000	1190000	1770000
FKBP1A	FKBP1A	6290000	17100000	23000000	12000000	12400000	6640000	13200000	14900000	24200000	11200000	22000000	18400000	23200000	21700000	12800000	6430000	10200000	10700000	15300000	12300000	13300000	13100000	9240000	14600000	22400000	12900000	9230000
FKBP1B	FKBP1B	239000	234000	91800	430000	644000	943000	99900	340000	1290000	115000	1060000	1350000	93300	133000	640000	58800	619000	63500	134000	997000	125000	91800	31000	151000	1640000	532000	695000
FKBP2	FKBP2	4470000	4120000	3610000	122000	3220000	2460000	134000	7570000	3730000	2490000	5560000	3900000	1530000	4600000	4390000	4550000	5430000	1590000	10500000	6030000	2220000	1790000	2710000	3200000	1450000	2900000	3740000
FKBP3	FKBP3	2590000	3220000	1650000	2050000	3650000	1700000	1820000	3250000	5320000	3240000	3760000	5420000	1850000	3130000	5120000	2670000	3440000	2310000	2570000	3760000	4440000	4880000	3170000	2600000	3550000	2460000	1910000
FKBP4	FKBP4	1460000	2660000	1240000	1090000	2130000	1220000	1950000	1470000	1870000	1320000	1410000	2300000	962000	1550000	1810000	1170000	1320000	1220000	2240000	1720000	1390000	1360000	1590000	1180000	1220000	1810000	774000
FKBP5	FKBP5	1880000	3290000	1070000	2020000	2190000	1920000	235000	1900000	2630000	1900000	2620000	2710000	179000	1660000	4170000	1950000	2340000	1010000	2250000	2270000	2140000	2620000	2390000	1590000	3770000	2510000	1560000
FKBP8	FKBP8	579000	682000	529000	513000	514000	1240000	86700	1150000	1270000	47000	643000	859000	146000	1060000	618000	1690000	1070000	69500	1170000	1940000	602000	705000	674000	187000	180000	738000	1410000
FLAD1	FLAD1	702000	718000	89900	49000	638000	593000	125000	796000	459000	320000	612000	510000	238000	519000	562000	1060000	644000	62000	521000	681000	130000	479000	518000	105000	366000	326000	595000
FLG	FLG	601000	7390000	3610000	3670000	1880000	9250000	7340000	1060000	2730000	1200000	313000	227000	2430000	1760000	292000	1950000	778000	1980000	4940000	628000	1370000	871000	2020000	92800	720000	1510000	4030000
FLG2	FLG2	63400	11900000	5380000	2960000	1180000	12200000	3590000	530000	4610000	1030000	717000	824000	4180000	953000	255000	1640000	640000	2250000	4340000	375000	644000	521000	1240000	523000	741000	1750000	3980000
FLII	FLII	7790000	5390000	2250000	3380000	5710000	8160000	3580000	6410000	3630000	3390000	5990000	3950000	2110000	4170000	4050000	7590000	6350000	2960000	4220000	6920000	4060000	2910000	4040000	3160000	2980000	3870000	5760000
FLNA	FLNA	936000000	789000000	464000000	591000000	1100000000	825000000	514000000	990000000	990000000	926000000	1150000000	1110000000	447000000	915000000	934000000	1070000000	918000000	417000000	541000000	1030000000	939000000	1190000000	877000000	424000000	989000000	769000000	904000000
FLNB	FLNB	780000	1340000	1090000	1530000	638000	1420000	1690000	710000	960000	773000	823000	856000	1490000	1240000	1080000	630000	1060000	1750000	1890000	858000	885000	1070000	991000	988000	724000	1660000	1480000
FLNC	FLNC	8080000	2460000	160000	70700	180000	126000	8490000	1610000	68900	57600000	1130000	676000	1550000	3800000	65900	136000	1610000	5710000	3990000	93900	219000	54200	63900	111000	27500000	108000	9660000
FLOT1	FLOT1	19000000	23300000	73300000	25000000	25800000	44600000	27700000	17500000	15500000	21300000	13700000	22500000	45100000	26100000	23900000	13300000	32800000	24200000	37100000	20900000	35600000	28000000	24100000	33200000	24200000	40700000	27900000
FLOT2	FLOT2	16800000	21900000	63400000	26600000	23800000	41800000	29700000	15800000	13000000	19200000	12400000	20800000	41400000	26200000	23800000	11600000	28800000	23200000	36800000	21700000	32400000	27700000	23000000	33300000	24400000	37200000	25700000
FLT4	FLT4	245000	63400	519000	207000	105000	137000	59600	94700	72100	69100	122000	115000	88200	199000	97200	143000	79600	130000	116000	325000	55200	143000	109000	134000	132000	626000	314000
FLVCR1	FLVCR1	243000	662000	130000	146000	108000	61100	67500	99100	160000	158000	102000	219000	133000	187000	441000	65500	236000	295000	459000	156000	53300	244000	248000	105000	46000	36400	140000
FLVCR2	FLVCR2	108000	581000	166000	97200	134000	70200	64700	215000	171000	138000	85000	169000	175000	106000	171000	129000	190000	576000	551000	101000	220000	541000	55300	78300	55900	605000	86100
FMNL1	FMNL1	8070000	8760000	11600000	16600000	7440000	5780000	16300000	7030000	2790000	10600000	4860000	4350000	11700000	9030000	10500000	2780000	15500000	16400000	18500000	8470000	10800000	11900000	16900000	14900000	12400000	12800000	14500000
FMNL3	FMNL3	843000	1110000	1130000	1890000	660000	829000	160000	870000	164000	569000	110000	553000	1410000	1210000	766000	293000	726000	2420000	2440000	599000	160000	869000	1130000	1850000	1140000	1920000	1810000
FMO5	FMO5	67200	104000	98000	99200	131000	208000	148000	150000	143000	129000	232000	138000	62900	201000	115000	556000	91700	80800	109000	44400	137000	141000	159000	156000	309000	136000	74300
FMR1	FMR1	126000	2790000	73300	71900	220000	46800	88100	446000	66200	93500	88700	170000	112000	259000	410000	69100	109000	139000	195000	106000	209000	96100	84200	96700	258000	112000	67400
FN1	FN1	14500000	32000000	47000000	59400000	12800000	22600000	29200000	13900000	22300000	15600000	7830000	11500000	85700000	32900000	14300000	33300000	21800000	40300000	51400000	10400000	23600000	21100000	15700000	29900000	11500000	25900000	29500000
FN3K	FN3K	4350000	3130000	3670000	4450000	4050000	5730000	3960000	7580000	8260000	1760000	7670000	3900000	3760000	8850000	4540000	3690000	6000000	3060000	3710000	4710000	5810000	3830000	3770000	4520000	4940000	3130000	4180000
FN3KRP	FN3KRP	1960000	1250000	1470000	2980000	2300000	1320000	1750000	2090000	2120000	933000	1430000	1690000	1200000	1840000	2410000	1470000	1390000	1750000	1880000	2190000	1310000	1590000	1580000	1280000	1490000	1970000	1790000
FNBP1	FNBP1	552000	421000	656000	905000	356000	381000	956000	474000	145000	694000	579000	270000	937000	439000	834000	72200	1090000	960000	1460000	314000	472000	661000	738000	699000	681000	1280000	1190000
FNBP1L	FNBP1L	1970000	2180000	1320000	1370000	2310000	2120000	1330000	2450000	3210000	2190000	2040000	4510000	1150000	2450000	3270000	1780000	2030000	1220000	1860000	1980000	2830000	3750000	2450000	2120000	3310000	2960000	2370000
FNTA	FNTA	935000	895000	512000	560000	891000	365000	81200	1230000	1260000	1060000	1190000	1120000	755000	1100000	1100000	792000	947000	666000	906000	878000	749000	834000	1240000	774000	594000	722000	653000
FNTB	FNTB	121000	1200000	801000	64300	352000	85800	121000	1110000	1370000	598000	1300000	1050000	133000	1320000	1170000	162000	1170000	108000	1440000	1050000	1380000	323000	1950000	107000	179000	772000	111000
FOCAD	FOCAD	105000	506000	157000	32900	553000	69200	87700	605000	490000	51000	617000	659000	122000	317000	481000	1430000	480000	111000	61700	465000	70200	106000	777000	309000	1240000	315000	784000
FOLH1	FOLH1	284000	1790000	831000	752000	1380000	11200000	68500000	3680000	863000	2940000	3000000	1440000	10600000	2980000	3650000	118000	523000	1820000	14900000	40500	151000	1040000	2120000	1810000	1720000	1070000	1140000
FOLR2	FOLR2	1090000	1970000	4260000	2540000	2590000	2650000	117000	668000	95900	1660000	429000	872000	4840000	1720000	1130000	722000	1240000	3720000	2140000	1490000	1430000	1290000	2190000	3120000	4470000	1790000	5000000
FPGT	FPGT	78300	295000	257000	129000	448000	121000	62100	317000	378000	148000	476000	360000	91700	280000	406000	160000	335000	165000	199000	387000	83600	381000	391000	71200	174000	125000	336000
FPR1	FPR1	2490000	2900000	3100000	8810000	2850000	74600	7580000	4240000	1030000	9340000	3190000	2160000	1300000	2460000	7090000	110000	8910000	1740000	1880000	3730000	2370000	6310000	1530000	3130000	3600000	677000	3830000
FPR2	FPR2	1710000	1110000	681000	4020000	1390000	90000	4460000	2140000	380000	6290000	1390000	1270000	778000	1230000	4080000	342000	5790000	910000	2820000	2190000	1600000	3020000	1380000	2550000	1810000	1910000	2260000
FRK	FRK	9800000	8140000	7970000	7250000	8100000	2390000	7630000	13500000	6640000	11300000	11000000	13300000	6740000	10300000	14500000	6300000	10400000	3090000	8990000	5370000	7340000	6810000	4180000	5130000	7790000	5110000	7150000
FRMD4B	FRMD4B	2570000	1180000	1050000	3200000	2140000	2870000	2210000	1740000	2190000	4090000	2590000	1710000	994000	1780000	2040000	3930000	2250000	2390000	2460000	3930000	3900000	2740000	3530000	1770000	2110000	2880000	3870000
FRMD8	FRMD8	2030000	1890000	2250000	2730000	2230000	1010000	2990000	1620000	1620000	3020000	1420000	1470000	2130000	2060000	2180000	1420000	2110000	2910000	3010000	2130000	2660000	2730000	3410000	3110000	2830000	2550000	2580000
FRMPD3	FRMPD3	145000	203000	83500	68300	144000	113000	219000	141000	152000	255000	63400	142000	99900	185000	96300	49500	165000	75000	223000	175000	181000	165000	116000	120000	151000	136000	136000
FRY	FRY	729000	808000	136000	66600	489000	545000	102000	658000	1010000	800000	568000	829000	80600	1020000	386000	769000	99300	893000	569000	1260000	1270000	1260000	1180000	122000	1040000	123000	698000
FRYL	FRYL	922000	1660000	853000	1140000	924000	1970000	1020000	1130000	1740000	2190000	1440000	2380000	1020000	1220000	1610000	1040000	1170000	812000	1710000	1060000	1990000	1970000	1890000	859000	1730000	990000	1020000
FSCN1	FSCN1	2490000	6650000	5350000	5150000	2170000	1590000	4100000	3110000	1650000	2450000	1790000	3150000	5290000	5760000	3830000	2050000	3500000	6550000	6540000	2140000	3840000	2950000	3700000	4630000	3240000	5130000	4960000
FSIP2	FSIP2	212000	82100	215000	1110000	361000	149000	373000	455000	497000	442000	499000	522000	107000	501000	566000	306000	662000	967000	504000	370000	1190000	534000	417000	634000	587000	604000	938000
FSTL1	FSTL1	979000	1080000	50700	596000	809000	1160000	87500	943000	285000	399000	606000	255000	186000	806000	883000	1410000	1080000	71800	452000	1910000	866000	1170000	1230000	667000	253000	132000	990000
FTH1	FTH1	10800000	60500000	19800000	63000000	17300000	4420000	53200000	22300000	32200000	24200000	8450000	83800000	47900000	28100000	35800000	13100000	26300000	211000000	86400000	16900000	45200000	7460000	29800000	16300000	112000000	19200000	56400000
FTL	FTL	884000	52400000	22100000	8800000	4740000	6850000	11300000	3060000	19500000	1550000	2230000	16100000	68000000	7100000	3690000	3340000	3110000	25700000	39300000	10500000	3900000	663000	7460000	2700000	42100000	5190000	8170000
FUBP1	FUBP1	541000	488000	1000000	778000	690000	115000	1580000	410000	411000	624000	381000	1090000	577000	1230000	434000	108000	491000	529000	846000	552000	1240000	1040000	1150000	1220000	429000	805000	392000
FUCA1	FUCA1	346000	472000	357000	81100	184000	83300	152000	390000	156000	139000	364000	221000	160000	364000	151000	177000	276000	105000	169000	144000	127000	87000	145000	130000	339000	81200	99100
FUCA2	FUCA2	140000	333000	67100	99700	228000	55000	331000	305000	81900	154000	103000	156000	45900	136000	143000	160000	70900	189000	225000	203000	157000	159000	114000	127000	181000	82500	119000
FUNDC2	FUNDC2	1010000	2600000	117000	214000	1320000	2500000	783000	2130000	260000	533000	110000	163000	69000	908000	839000	1700000	204000	189000	702000	1970000	168000	56400	986000	326000	95400	208000	1180000
FURIN	FURIN	145000	491000	69400	145000	52000	184000	93600	86500	121000	240000	259000	407000	224000	133000	746000	115000	472000	178000	1990000	1590000	764000	82800	201000	134000	489000	68300	105000
FUS	FUS	219000	266000	264000	3390000	64200	97500	2170000	99400	111000	289000	78100	48600	139000	101000	372000	109000	1610000	116000	818000	58200	1140000	376000	132000	105000	33900	150000	130000
FUT8	FUT8	917000	2500000	1360000	89700	1610000	2870000	108000	3190000	1920000	56000	952000	1330000	117000	2900000	907000	1960000	2400000	154000	519000	2680000	170000	170000	109000	79000	615000	2660000	1360000
FXN	FXN	84300	680000	68800	219000	68300	65200	136000	473000	235000	92000	606000	127000	260000	283000	151000	340000	310000	176000	107000	459000	126000	84200	167000	79100	99000	94400	81200
FXR1	FXR1	351000	999000	682000	74400	676000	2120000	992000	1060000	1030000	316000	835000	1310000	88800	715000	1160000	1250000	973000	212000	1630000	1230000	101000	1170000	797000	500000	1130000	893000	1390000
FXR2	FXR2	202000	79300	75200	146000	50200	194000	149000	227000	318000	68000	216000	235000	708000	158000	278000	86800	110000	139000	147000	164000	730000	200000	105000	134000	99400	108000	212000
FYB1	FYB1	17500000	13800000	10700000	23600000	15100000	20000000	15600000	31000000	21700000	21500000	23000000	23600000	11000000	14400000	29000000	25500000	21700000	19000000	15600000	23800000	27500000	31000000	61500000	15100000	51200000	18600000	23700000
FYCO1	FYCO1	577000	917000	619000	999000	798000	1020000	531000	1140000	786000	888000	935000	1040000	310000	697000	793000	1020000	1060000	167000	871000	750000	727000	916000	359000	257000	710000	568000	1020000
FYN	FYN	26900000	21900000	23100000	31800000	31200000	14300000	25500000	23500000	35900000	36600000	28100000	28100000	24800000	33600000	30400000	19900000	26200000	25900000	23900000	23000000	36500000	45200000	36500000	44200000	30300000	23500000	27300000
FZD5	FZD5	147000	826000	314000	682000	203000	346000	426000	181000	268000	272000	103000	469000	659000	202000	688000	113000	265000	576000	689000	199000	845000	229000	692000	476000	1330000	512000	537000
FZD6	FZD6	78100	427000	64500	369000	263000	95900	129000	169000	51400	168000	112000	166000	411000	259000	162000	89600	79800	68100	86400	372000	563000	105000	289000	614000	89300	95500	62200
G3BP1	G3BP1	1510000	5170000	1540000	18300000	2500000	2800000	2360000	3720000	3600000	1670000	2570000	3450000	1230000	2590000	3150000	2640000	2860000	155000	4460000	7550000	4030000	2270000	5550000	1210000	3220000	2280000	2290000
G3BP2	G3BP2	819000	1440000	617000	105000	1140000	623000	120000	1250000	1930000	555000	1040000	1510000	182000	199000	1560000	1010000	1140000	41400	682000	829000	390000	1150000	112000	302000	1240000	1000000	1090000
G6PD	G6PD	36900000	37500000	17800000	27600000	34400000	12600000	33700000	37600000	33500000	43800000	36700000	33400000	16800000	29100000	42500000	26000000	37000000	14900000	30300000	22200000	23700000	27600000	25700000	25100000	27100000	14100000	22200000
GAB1	GAB1	63900	1800000	228000	162000	33500	49100	73000	304000	204000	462000	260000	743000	150000	119000	756000	87400	451000	46000	994000	168000	126000	97500	106000	165000	791000	388000	652000
GAB3	GAB3	204000	46900	146000	176000	69900	23800	144000	361000	662000	97600	166000	444000	139000	111000	406000	111000	93800	92600	165000	88900	68200	73100	124000	69800	120000	70600	145000
GABARAP	GABARAP	225000	993000	119000	1060000	760000	90500	1140000	440000	328000	930000	651000	388000	316000	186000	874000	63200	364000	691000	791000	184000	143000	700000	46700	696000	1410000	857000	739000
GABARAPL2	GABARAPL2	2940000	3760000	5220000	3520000	3200000	2190000	2650000	1850000	3960000	1730000	2190000	4520000	2040000	2890000	4980000	1650000	1980000	3700000	4170000	2410000	5840000	2830000	3880000	3990000	3540000	3640000	2750000
GAK	GAK	1890000	1950000	1350000	1290000	1560000	1880000	1670000	2360000	1700000	1570000	2000000	2030000	1770000	1960000	1950000	1880000	2270000	2330000	1950000	2290000	2600000	1860000	1840000	1490000	1660000	2060000	2650000
GALE	GALE	160000	39600	173000	88000	153000	145000	143000	63000	146000	167000	64500	135000	78100	105000	134000	67900	236000	75400	105000	166000	150000	84300	67800	186000	95900	153000	83900
GALK1	GALK1	3830000	3740000	2320000	3360000	3510000	1590000	3000000	4530000	3350000	3180000	3430000	4150000	2320000	3730000	4310000	2880000	3710000	2390000	3690000	3690000	3570000	3310000	3830000	2130000	4040000	2590000	3310000
GALK2	GALK2	1190000	852000	569000	655000	1240000	79700	1120000	1350000	1040000	934000	1500000	1750000	591000	1070000	1220000	944000	1110000	82900	856000	896000	982000	992000	532000	169000	1050000	664000	616000
GALM	GALM	1490000	1310000	1240000	837000	1240000	1550000	1150000	1550000	1290000	1150000	1160000	1410000	858000	1420000	1480000	1230000	1560000	1140000	2080000	1450000	2000000	1390000	2510000	1010000	1360000	1620000	1680000
GALNT1	GALNT1	1230000	1140000	145000	111000	825000	2150000	86200	1690000	843000	447000	1020000	764000	644000	92600	754000	935000	1090000	78200	116000	990000	179000	710000	163000	233000	341000	811000	113000
GALNT10	GALNT10	459000	366000	74000	174000	237000	560000	62000	238000	81300	83700	200000	90500	119000	326000	148000	333000	123000	156000	131000	363000	134000	190000	225000	161000	48700	234000	393000
GALNT2	GALNT2	1730000	1760000	1290000	94800	2330000	2680000	62100	2080000	1410000	1220000	1080000	1630000	70400	1360000	1590000	1830000	1890000	269000	1480000	2280000	2010000	1940000	938000	78300	1570000	1690000	2410000
GALT	GALT	458000	584000	198000	296000	810000	71300	76900	743000	931000	372000	881000	778000	668000	731000	590000	810000	848000	484000	574000	782000	58200	307000	381000	135000	921000	1030000	757000
GAMT	GAMT	59700	383000	166000	96900	149000	67200	54000	662000	1150000	105000	1450000	691000	210000	138000	245000	172000	235000	62500	153000	660000	89900	363000	297000	77900	84900	333000	25900
GAN	GAN	246000	434000	185000	182000	347000	129000	83100	550000	492000	288000	757000	412000	167000	285000	384000	368000	295000	192000	329000	506000	144000	553000	490000	128000	307000	297000	370000
GANAB	GANAB	19500000	19200000	10200000	7440000	17100000	9190000	10800000	23300000	7160000	6810000	16100000	12200000	4860000	15800000	11800000	22000000	17600000	4000000	9740000	15700000	10400000	5050000	8280000	7260000	3270000	7540000	14200000
GAPDH	GAPDH	903000000	977000000	596000000	717000000	1340000000	434000000	864000000	899000000	1090000000	1190000000	972000000	1040000000	497000000	1030000000	1050000000	1070000000	1190000000	779000000	955000000	802000000	968000000	1030000000	828000000	3530000000	1160000000	700000000	909000000
GAPT	GAPT	161000	99900	78400	130000	234000	189000	112000	154000	122000	66000	103000	89100	118000	63000	139000	114000	183000	98600	461000	82100	122000	136000	82800	162000	104000	73300	121000
GAPVD1	GAPVD1	3290000	3930000	9050000	2740000	3580000	6690000	3720000	3610000	3840000	4200000	2880000	4760000	6060000	3530000	4310000	2780000	5940000	5010000	2810000	3170000	3180000	2610000	9580000	2310000	3610000	10300000	3420000
GARS1	GARS1	9250000	9870000	4290000	6000000	9420000	6160000	5550000	8380000	9150000	6480000	8460000	9000000	3790000	7280000	10300000	7510000	6780000	4550000	6070000	8460000	7210000	8040000	7720000	5270000	6910000	4830000	6140000
GART	GART	3220000	4750000	2740000	2430000	4170000	2420000	2830000	3680000	3910000	3010000	3750000	4820000	2550000	3340000	4730000	3190000	3720000	2840000	3210000	2610000	2620000	3230000	3170000	1400000	2080000	2950000	2670000
GAS2L1	GAS2L1	1260000	726000	95300	760000	498000	2930000	1460000	1170000	1290000	364000	959000	898000	161000	76300	1070000	2490000	1390000	131000	1040000	1900000	1680000	880000	1000000	56500	1360000	1380000	2640000
GAS7	GAS7	217000	740000	1550000	123000	285000	155000	926000	347000	40500	801000	410000	357000	1300000	767000	499000	68200	502000	43900	1010000	507000	1300000	965000	913000	887000	777000	996000	856000
GAS8	GAS8	84600	149000	192000	81900	128000	299000	130000	278000	828000	270000	62500	1490000	98000	204000	1150000	91700	568000	1110000	622000	32700	132000	583000	564000	157000	960000	491000	1250000
GATD1	GATD1	683000	837000	474000	470000	933000	131000	586000	872000	846000	848000	903000	889000	543000	776000	810000	716000	860000	264000	681000	668000	864000	642000	493000	691000	1000000	314000	277000
GATD3A;GATD3B	GATD3A	5770000	9050000	2120000	1430000	5930000	8240000	3130000	10100000	129000	1280000	5790000	3430000	1290000	5790000	2140000	6780000	5180000	1610000	3990000	8920000	3080000	886000	3490000	1790000	73700	2700000	4840000
GATM	GATM	1050000	921000	106000	307000	513000	730000	61300	1960000	90900	148000	536000	1390000	56200	540000	139000	1380000	1290000	120000	89200	1130000	127000	59000	762000	74500	168000	217000	681000
GBA	GBA	127000	300000	310000	184000	193000	78100	113000	302000	95500	67900	149000	241000	119000	223000	53300	67700	450000	55900	114000	259000	107000	110000	270000	67800	176000	113000	80200
GBA2	GBA2	700000	1150000	177000	141000	621000	907000	55000	914000	95100	529000	885000	183000	72000	137000	452000	167000	1040000	73500	171000	942000	942000	1030000	144000	79200	127000	322000	967000
GBE1	GBE1	6770000	5260000	2740000	4820000	6190000	2360000	5300000	5280000	4130000	6920000	5360000	5780000	2170000	5390000	6020000	5200000	5530000	3970000	6330000	5210000	3940000	4930000	4210000	3920000	4400000	3640000	4620000
GBF1	GBF1	732000	1150000	808000	187000	716000	511000	119000	1120000	1220000	573000	1240000	1040000	671000	595000	886000	1040000	945000	77500	162000	825000	1960000	733000	641000	173000	81700	338000	706000
GBP1	GBP1	84100	70100	1780000	1380000	1030000	955000	1200000	1170000	206000	136000	688000	61000	1600000	1570000	1230000	99500	1170000	2430000	1590000	672000	1500000	537000	1560000	75800	1070000	1680000	1630000
GBP2	GBP2	614000	487000	1070000	1290000	870000	1450000	121000	962000	405000	261000	439000	660000	2760000	1160000	855000	227000	763000	1190000	1150000	743000	982000	895000	1090000	941000	1060000	705000	1550000
GBP4	GBP4	225000	312000	218000	120000	585000	125000	216000	413000	460000	264000	373000	282000	173000	429000	426000	385000	305000	55100	88500	244000	253000	398000	115000	79000	115000	258000	234000
GBP5	GBP5	131000	84400	96300	205000	242000	179000	261000	419000	326000	54300	126000	117000	63600	227000	547000	162000	568000	164000	56800	293000	92100	376000	574000	227000	120000	694000	168000
GC	GC	67800000	27300000	77400000	64400000	30500000	65300000	31700000	25400000	18700000	40400000	19500000	39000000	42600000	60700000	23500000	25500000	60100000	51500000	32900000	46500000	25100000	61200000	21600000	36500000	28800000	110000000	43600000
GCA	GCA	3050000	8980000	5790000	5000000	4240000	315000	4890000	3500000	10100000	2930000	11100000	4470000	3020000	4460000	4310000	1420000	5610000	2640000	5200000	8670000	2160000	4270000	4210000	5270000	3090000	1540000	2400000
GCC2	GCC2	74100	94800	176000	47700	80800	350000	152000	113000	102000	309000	235000	98200	153000	132000	65400	184000	213000	83400	97100	230000	102000	161000	74200	63000	82500	52100	306000
GCDH	GCDH	636000	838000	200000	97600	692000	965000	88400	1670000	173000	73800	797000	486000	136000	89100	284000	694000	747000	83700	200000	969000	99600	120000	159000	284000	166000	1150000	563000
GCLC	GCLC	2890000	2360000	5010000	4440000	4280000	3150000	1730000	2240000	971000	1590000	1380000	2610000	5800000	462000	2230000	2220000	3400000	2270000	2240000	2010000	2960000	1850000	1850000	4830000	2060000	6380000	2260000
GCLM	GCLM	6910000	6600000	4130000	3990000	5110000	2860000	5290000	6540000	3560000	5760000	5350000	4100000	3200000	4480000	5700000	5850000	6560000	2930000	5410000	6280000	4800000	3880000	3910000	4700000	3320000	5620000	4110000
GCN1	GCN1	595000	1100000	693000	136000	361000	747000	307000	476000	992000	608000	575000	1080000	329000	943000	1180000	765000	686000	109000	1340000	824000	1500000	694000	783000	203000	870000	561000	739000
GCSAML	GCSAML	1360000	1750000	1210000	1590000	2040000	1630000	1830000	2060000	2100000	2730000	1740000	4040000	1250000	1600000	3950000	2260000	3070000	1160000	1990000	3960000	1400000	3780000	1860000	3740000	4040000	2800000	2420000
GDAP1	GDAP1	120000	69100	92300	99000	137000	97300	70700	159000	62900	110000	321000	291000	92400	130000	166000	103000	389000	143000	67600	82600	183000	286000	301000	128000	51200	485000	112000
GDE1	GDE1	432000	612000	659000	83200	484000	1300000	85300	614000	164000	74300	387000	267000	82500	50400	257000	102000	785000	276000	65700	91200	64900	116000	159000	330000	41800	781000	619000
GDI1	GDI1	21800000	14200000	10700000	11900000	22900000	9790000	10600000	17000000	19300000	15600000	21400000	18900000	12700000	20200000	16100000	20300000	16000000	11800000	14500000	16300000	17800000	20900000	18200000	11700000	18000000	11600000	11700000
GDI2	GDI2	54600000	66100000	47200000	53000000	66200000	30600000	57300000	55200000	55400000	53200000	55500000	57900000	58300000	65700000	66000000	52400000	57200000	56600000	67600000	50900000	59500000	60600000	137000000	60000000	59600000	51600000	52400000
GDPD1	GDPD1	225000	361000	90300	98500	584000	409000	172000	407000	362000	106000	340000	103000	135000	71000	179000	105000	284000	61100	110000	378000	162000	163000	100000	86200	74600	209000	71000
GDPD5	GDPD5	232000	906000	118000	421000	96100	208000	88800	170000	122000	182000	126000	404000	145000	131000	677000	228000	411000	512000	540000	252000	94800	411000	1040000	166000	688000	347000	284000
GEMIN5	GEMIN5	216000	428000	102000	82900	102000	78400	97300	418000	210000	197000	451000	360000	99400	472000	287000	283000	330000	131000	428000	282000	84500	281000	132000	162000	73400	116000	104000
GET1	GET1	144000	124000	195000	200000	159000	89400	104000	312000	158000	245000	677000	246000	171000	107000	172000	309000	192000	85500	197000	506000	99100	128000	156000	142000	165000	218000	153000
GET3	GET3	4360000	2910000	4000000	2170000	3980000	3220000	2230000	3300000	3350000	2140000	3120000	2940000	2760000	2930000	2770000	3410000	3000000	1430000	1440000	3240000	2620000	2730000	2740000	2470000	1710000	2320000	1840000
GET4	GET4	802000	955000	598000	406000	737000	848000	167000	1150000	987000	781000	1130000	985000	623000	720000	891000	835000	1070000	148000	876000	900000	878000	734000	941000	80800	715000	375000	1090000
GFM1	GFM1	615000	675000	403000	282000	98800	388000	334000	554000	76800	1010000	445000	277000	182000	1290000	353000	496000	530000	115000	127000	548000	84600	77700	160000	122000	115000	143000	389000
GFOD1	GFOD1	1060000	1060000	126000	111000	977000	159000	149000	1160000	794000	1360000	1480000	1400000	214000	1220000	1100000	1410000	1280000	70300	2560000	1050000	214000	1280000	111000	172000	777000	779000	1390000
GFPT1	GFPT1	1030000	1600000	595000	922000	1110000	157000	1640000	1230000	1030000	1390000	918000	1930000	586000	2210000	1740000	1220000	1160000	1420000	835000	964000	489000	1250000	1100000	2170000	1700000	577000	1410000
GFUS	GFUS	3070000	3550000	3660000	2900000	3490000	2210000	2670000	3180000	4230000	3230000	3260000	4460000	4060000	3220000	4880000	15100000	4200000	2660000	4030000	2550000	3730000	3730000	3140000	2320000	3740000	5320000	3540000
GGA1	GGA1	843000	1180000	631000	464000	821000	700000	94200	984000	1300000	568000	897000	1180000	102000	819000	955000	948000	154000	855000	1190000	1050000	125000	1310000	73700	1200000	1230000	214000	1070000
GGA3	GGA3	2000000	1970000	1880000	1490000	1960000	1510000	1240000	1860000	2640000	2120000	2310000	2370000	935000	1350000	2480000	1600000	1730000	1500000	1460000	1920000	1950000	2030000	1530000	2150000	5600000	1660000	1870000
GGACT	GGACT	282000	599000	183000	271000	453000	37300	91500	567000	401000	303000	399000	630000	154000	196000	494000	230000	298000	98500	114000	71800	217000	296000	85900	151000	723000	74300	299000
GGCT	GGCT	2540000	3820000	2410000	2290000	3140000	4490000	3080000	3020000	4380000	2240000	3770000	3920000	2430000	2490000	3080000	2210000	3880000	2040000	4190000	2680000	2990000	3470000	3960000	2750000	3060000	3810000	2710000
GGH	GGH	1030000	1810000	1150000	607000	1170000	1580000	1000000	1100000	615000	405000	1020000	946000	773000	977000	673000	923000	1020000	126000	989000	1290000	598000	400000	774000	1030000	143000	792000	1080000
GGPS1	GGPS1	263000	442000	194000	368000	527000	472000	97400	463000	333000	166000	588000	473000	106000	297000	561000	465000	622000	240000	133000	531000	270000	263000	356000	236000	462000	333000	412000
GGT1	GGT1	4970000	18100000	17600000	6880000	5780000	1210000	9080000	6860000	12000000	12100000	5290000	11400000	15800000	7150000	18500000	3250000	4960000	4780000	8240000	9780000	9360000	10600000	13300000	6430000	5670000	8380000	9680000
GGT5	GGT5	498000	1280000	1960000	1420000	905000	496000	1570000	385000	322000	826000	249000	572000	2970000	1730000	1300000	634000	750000	1700000	1650000	635000	1450000	839000	1150000	1530000	2000000	1700000	1780000
GHDC	GHDC	618000	1270000	1200000	101000	1090000	1410000	4050000	1190000	219000	9880000	775000	613000	98400	1600000	480000	1160000	969000	250000	275000	935000	237000	163000	204000	253000	132000	169000	604000
GHITM	GHITM	183000	386000	142000	209000	119000	197000	158000	642000	228000	66400	672000	438000	85100	76000	132000	106000	894000	218000	122000	79100	75300	104000	129000	75500	55900	95600	113000
GID8	GID8	122000	487000	94300	64800	326000	123000	135000	358000	1090000	105000	592000	329000	193000	381000	189000	344000	455000	87300	146000	599000	118000	133000	156000	88100	44600	171000	214000
GIGYF2	GIGYF2	90700	69900	3210000	101000	954000	74400	96500	145000	2020000	71000	1590000	99000	127000	67400	31100	210000	1210000	224000	64300	31200	122000	220000	162000	72100	168000	49800	124000
GIMAP4	GIMAP4	1120000	1670000	2090000	2120000	1080000	844000	1350000	1630000	773000	748000	662000	662000	2010000	1750000	1470000	573000	1510000	3880000	2130000	1070000	1040000	1470000	4440000	1810000	2790000	1630000	2190000
GIMAP5	GIMAP5	437000	690000	734000	939000	234000	629000	537000	706000	89800	369000	242000	218000	1940000	1020000	877000	265000	932000	1830000	1400000	648000	785000	854000	1700000	1380000	781000	2700000	1600000
GIMAP7	GIMAP7	619000	759000	1120000	940000	786000	326000	163000	519000	78800	341000	383000	414000	853000	842000	723000	57300	701000	1800000	1290000	540000	854000	816000	1470000	1050000	977000	1120000	1450000
GIMAP8	GIMAP8	1280000	1640000	2530000	2320000	1160000	760000	1480000	1300000	276000	694000	916000	519000	3690000	2060000	1350000	164000	1360000	4690000	2570000	1100000	1940000	1830000	2670000	2300000	1590000	1960000	2370000
GIPC1	GIPC1	1110000	1030000	1780000	1450000	1340000	1110000	193000	945000	87900	813000	640000	1040000	2200000	1620000	966000	1180000	847000	2480000	1930000	1440000	3790000	1280000	1940000	2550000	1430000	2190000	1440000
GIPC2	GIPC2	224000	828000	1330000	396000	548000	544000	156000	757000	510000	368000	406000	838000	715000	372000	332000	660000	731000	1120000	1240000	387000	817000	557000	635000	877000	64900	1710000	723000
GIPC3	GIPC3	2640000	2020000	1240000	2720000	2020000	1860000	149000	3140000	3180000	1830000	3900000	3360000	1640000	2290000	3960000	1660000	3540000	2410000	1460000	4150000	3480000	3290000	4450000	4100000	3110000	2590000	2620000
GIT1	GIT1	6310000	3500000	2630000	5260000	5400000	5210000	5210000	5480000	8560000	14100000	6440000	5010000	3780000	5260000	4890000	6560000	5760000	5250000	6950000	6660000	6820000	4920000	4730000	3060000	6300000	4760000	10300000
[truncated: 3,399 more rows]

## Sheet: Supp Table S2
Supplemetary Table S2: Protein Compartmentalization from EV Material
[truncated: 7,067 more rows]
